# Supplementary material for: Unraveling the mechanism of fragrance release in Cestrum nocturnum through transcriptome and volatile compound profiling
Source: Sci Rep. 2025 May 2;15:15376. doi: 10.1038/s41598-025-99542-3 (PMC12048523; doi:10.1038/s41598-025-99542-3)
Supplement: Supplementary file 2 — Supplementary Material 2 [file 41598_2025_99542_MOESM2_ESM.xlsx]

## Sheet: Table S1
Supplementary Table S1 Statistical tables of assembly results
Length Range	Transcript	Unigene
200-300	20730(9.87%)	14141(19.34%)
300-500	30139(14.35%)	12370(16.92%)
500-1000	57544(27.41)	17713(24.23%)
1000-2000	62797(29.91)	16419(22.49%)
2000+	38756(18.46%)	12457(17.04%)
Total Number	209966	73100
Total Length	263033250	82314042
N50 Length	1790	1851
Mean Length	1252.74	1126.05

## Sheet: Table S2
Supplementary Table S2 Annotated Differently Expressed Gene Data Statistical Table.
DEG_Set	Annotated	COG	GO	KEGG	KOG	Pfam	Swiss-Prot	eggNOG	nr
18:00(CK) vs 22:00	196	70	119	76	111	161	155	182	196
18:00(CK) vs 2:00(morrow)	267	92	160	111	154	211	212	251	267
18:00(CK) vs 6:00(morrow)	265	125	167	118	165	216	211	256	265
Total	728	287	446	305	430	588	578	689	728

## Sheet: Table S3
Supplementary Table S3 All primers used in this study.
GeneID	Forward primer	Reverse primer
Actb7	CCAGAAGTCCTCTTCCAGCCATCCAT	GAACCACCACTGAGCACAATGTTACCA
CO5 (c125018.graph_c0)	CTCGCTTACGACACTCCTTTC	TCACTTGCCATGACTTCCG
CO8(c137318.graph_c1)	CGGACACCAAGACATGGAAG	CAGAAGTTGCTCGTCGTTCTC
CO11(c133116.graph_c0)	GTGGCTCTCCCATCTGAAAC	CAGCACATTCAAGCCTCTCT
FT2(c105035.graph_c0)	CGTTTCAGAGTGGCCTACAA	CAGTGTCGTTGTATGACGGA
GA2ox-5(c121522.graph_c0)	GAGTATTGGCCAACAGTGTG	TCCATTAGTGAGGCCAAAGG
EGS15(c119385.graph_c0)	GCACTCGTCAACGCTAACT	ACGAAATGCTCCTGCTGAC
EGS44(c107146.graph_c0)	GGAGTTTCGAACGCCACTG	CAGCAACAGGCATTGTCTCA
PAR1(c138299.graph_c2)	GGGAGGATCAGCAGAAGATTAG	ACCACCACCTTCCATAACAG
PAR4(c137445.graph_c0)	CGTCCATTGCTTCCTTCTGA	CCCACACTCTTCTTCCTGTG

## Sheet: Table S4
Supplementary Table S4 List of key genes differentially expressed associated with flowering and fragrance release.
Name	GeneID	18:00(CK)_FPKM	22:00_FPKM	2:00(morrow)_FPKM	6:00(morrow)_FPKM	Gene function
CO1	c129397.graph_c0	6.09	32.4	6.34	0.173333	zinc finger protein CONSTANS (CO)
CO2	c115595.graph_c0	21.4033	36.6767	48.4733	29.7333	zinc finger protein CONSTANS (CO)
CO3	c120860.graph_c0	1.81333	4.95333	5.13	3.09667	zinc finger protein CONSTANS (CO)
CO4	c135565.graph_c3	300.997	14.7967	5.05667	145.98	zinc finger protein CONSTANS (CO)
CO5	c125018.graph_c0	7.89333	41.6633	28.8267	2.19	zinc finger protein CONSTANS (CO)
CO6	c146133.graph_c0	0.513333	1.52667	1.90667	0.86	zinc finger protein CONSTANS (CO)
CO7	c116518.graph_c0	0.496667	0.7	2.38333	1.48667	zinc finger protein CONSTANS (CO)
CO8	c137318.graph_c1	1.76667	10.9067	3.12333	0.0233333	zinc finger protein CONSTANS (CO)
CO9	c46617.graph_c0	0.266667	0.863333	0.49	0	zinc finger protein CONSTANS (CO)
CO10	c151560.graph_c0	0	0	1.34	0	zinc finger protein CONSTANS (CO)
CO11	c133116.graph_c0	37.1567	163.673	68.9867	10.7867	zinc finger protein CONSTANS (CO)
FT1	c138514.graph_c0	14.7867	13.98	11.7867	11.0067	flowering locus T(FT)
FT2	c105035.graph_c0	0	0.02	4.82333	0	flowering locus T(FT)
FT3	c147624.graph_c0	0.116667	0	0.706667	0.02	flowering locus T(FT)
GA2ox-1	c141892.graph_c3	8.11	9.11333	12.5933	9.18667	gibberellic acid 2-oxidase
GA2ox-2	c119435.graph_c0	2.41	0.626667	1.66	2.43667	gibberellic acid 2-oxidase
GA2ox-3	c121883.graph_c0	0.663333	0.436667	0.11	0.6	gibberellic acid 2-oxidase
GA2ox-4	c115308.graph_c0	1.34	1.69333	0.526667	0.883333	gibberellic acid 2-oxidase
GA2ox-5	c121522.graph_c0	55.7133	14.85	22.8533	44.9	gibberellic acid 2-oxidase
GA2ox-6	c123720.graph_c0	1.27333	1.16667	0.763333	0.98	gibberellic acid 2-oxidase
GA2ox-7	c125598.graph_c0	2.56	6.24	4.09333	4.16	gibberellic acid 2-oxidase
GA3ox	c104446.graph_c0	0.19	0.326667	0.716667	0.206667	gibberellin 3-oxidase
GA20ox	c132184.graph_c1	7.43333	6.59333	8.13667	7.46	gibberellin 20 oxidase
GID1-1	c116612.graph_c0	8.62667	10.2567	16.8867	11.8	gibberellin receptor GID1B
GID1-2	c107353.graph_c1	0.846667	0.353333	0.576667	0.31	gibberellin receptor GID1B
GID1-3	c107353.graph_c0	0.12	0.373333	0.306667	0.37	gibberellin receptor GID1B
GID1-4	c125800.graph_c0	4.53	5.45	5.76	4.73	gibberellin receptor GID1B
DELLA1	c130457.graph_c0	4.43333	8.04333	4.15333	2.77667	DELLA protein
DELLA2	c129910.graph_c0	4.16667	4.60667	5.45333	4.52	DELLA protein
DELLA3	c143773.graph_c3	5.77	6.27333	10.12	6.66333	DELLA protein
DELLA4	c135954.graph_c2	13.4267	13.85	12.7867	13.2267	DELLA protein
DELLA5	c127043.graph_c0	9.47667	12.9233	13.2133	14.21	DELLA protein
DELLA6	c129173.graph_c0	0.393333	1.41	1.17	0.393333	DELLA protein
DELLA7	c140967.graph_c0	7.91333	8.8	9.48	6.74333	DELLA protein
DELLA8	c148576.graph_c0	0.376667	0.27	0.38	0.05	DELLA protein
DELLA9	c137641.graph_c0	0.16	0.703333	0.166667	0.16	DELLA protein
26S proteasome1	c136704.graph_c1	44.8133	47.78	52.5767	49.9033	26S proteasome non-ATPase
26S proteasome2	c138143.graph_c0	72.8567	96.35	102.92	87.9167	26S proteasome non-ATPase
26S proteasome3	c110525.graph_c0	0	0	0.976667	0	26S proteasome non-ATPase
26S proteasome4	c131615.graph_c0	41.7233	51.3033	55.5633	41.63	26S proteasome non-ATPase
26S proteasome5	c247761.graph_c0	0	0	0	0.78	26S proteasome non-ATPase
26S proteasome6	c150069.graph_c0	0	0	1.59333	0	26S proteasome non-ATPase
26S proteasome7	c118539.graph_c0	5.46333	5.54667	3.06	3.68667	26S proteasome non-ATPase
26S proteasome8	c136322.graph_c2	126.52	178.907	183.107	156.057	26S proteasome non-ATPase
26S proteasome9	c201449.graph_c0	0	0	0.803333	0	26S proteasome non-ATPase
26S proteasome10	c117733.graph_c0	3.94667	0.933333	1.63667	1.57333	26S proteasome non-ATPase
26S proteasome11	c134293.graph_c0	8.89333	1.59667	3.82	3.92667	26S proteasome non-ATPase
26S proteasome12	c140656.graph_c0	3.43	0.99	2.15667	1.12333	26S proteasome non-ATPase
26S proteasome13	c144012.graph_c1	2.98	0.746667	1.45	0.973333	26S proteasome non-ATPase
26S proteasome14	c140217.graph_c3	76.89	84.3933	81.2	64.02	26S proteasome non-ATPase
26S proteasome15	c89499.graph_c0	0	0.07	1.06333	0	26S proteasome non-ATPase
26S proteasome16	c144404.graph_c0	169.153	163.54	174.24	162.357	26S proteasome non-ATPase
26S proteasome17	c144012.graph_c0	4.59	0.666667	1.80667	1.27	26S proteasome non-ATPase
26S proteasome18	c141805.graph_c0	3.9	1.80667	1.21	2.62	26S proteasome non-ATPase
26S proteasome19	c114612.graph_c0	0.32	1.45	0.116667	0.256667	26S proteasome non-ATPase
26S proteasome20	c133442.graph_c0	78.25	73.44	83.77	76.54	26S proteasome non-ATPase
26S proteasome21	c129601.graph_c0	3.4	0.76	1.3	1.51667	26S proteasome non-ATPase
26S proteasome22	c123052.graph_c0	38.82	51.1033	54.7667	35.71	26S proteasome non-ATPase
26S proteasome23	c106155.graph_c0	19.4033	23.0533	28.97	18.52	26S proteasome non-ATPase
26S proteasome24	c137591.graph_c0	38.39	42.17	45.2267	38.1633	26S proteasome non-ATPase
26S proteasome25	c138415.graph_c1	5.55667	1.09667	3.02667	2.29	26S proteasome non-ATPase
26S proteasome26	c145435.graph_c2	17.9667	20.0267	16.3867	14.5467	26S proteasome non-ATPase
26S proteasome27	c182193.graph_c0	0	0	0.83	0	26S proteasome non-ATPase
26S proteasome28	c135306.graph_c0	13.53	1.79	6.02	4.29667	26S proteasome non-ATPase
26S proteasome29	c40550.graph_c0	6.35667	1.07667	2.79	2.52	26S proteasome non-ATPase
26S proteasome30	c126920.graph_c0	2.36333	0.56	1.1	0.806667	26S proteasome non-ATPase
26S proteasome31	c73995.graph_c0	3.59333	4.25667	5.61	3.63333	26S proteasome non-ATPase
26S proteasome32	c68506.graph_c0	0	0	1.09	0	26S proteasome non-ATPase
26S proteasome33	c141444.graph_c0	3.52667	4.02667	4.77667	2.82667	26S proteasome non-ATPase
26S proteasome34	c122459.graph_c0	3.93667	0.84	1.69	2.18667	26S proteasome non-ATPase
26S proteasome35	c120911.graph_c0	3.43	0.466667	1.56667	1.36667	26S proteasome non-ATPase
26S proteasome36	c142967.graph_c0	46.56	57.6633	50.8633	44.1233	26S proteasome non-ATPase
26S proteasome37	c127496.graph_c0	88.49	95.2033	97.88	94.2667	26S proteasome non-ATPase
26S proteasome38	c143400.graph_c0	66.4033	79.3167	86.4	70.43	26S proteasome non-ATPase
26S proteasome39	c121702.graph_c1	18.9267	21.62	18.5033	15.6333	26S proteasome non-ATPase
26S proteasome40	c138338.graph_c0	39.69	41.6733	44.7133	40.11	26S proteasome non-ATPase
26S proteasome41	c152988.graph_c0	0.28	0.62	0	0.156667	26S proteasome non-ATPase
26S proteasome42	c132052.graph_c0	16.2633	20.0833	21.4433	14.67	26S proteasome non-ATPase
26S proteasome43	c143407.graph_c3	20.99	14.2167	15.1333	18.1867	26S proteasome non-ATPase
26S proteasome44	c143407.graph_c3	20.99	14.2167	15.1333	18.1867	26S proteasome non-ATPase
26S proteasome45	c144430.graph_c0	20.3333	1.75	6.97667	4.61	26S proteasome non-ATPase
26S proteasome46	c119073.graph_c0	0	0	1.05333	0	26S proteasome non-ATPase
26S proteasome47	c167984.graph_c0	0	0	0.16	0.643333	26S proteasome non-ATPase
26S proteasome48	c126238.graph_c0	4.72667	0.64	1.31	1.38667	26S proteasome non-ATPase
ABA-Bio1	c121699.graph_c0	0.363333	0.743333	0.19	0.0933333	abscisic acid biosynthetic process
ABA-Bio2	c126431.graph_c0	96.9267	59.7967	79.14	117.233	abscisic acid biosynthetic process
ABA-Bio3	c117482.graph_c0	1.51333	2.14333	2.04333	2.01333	abscisic acid biosynthetic process
ABA-Bio4	c118479.graph_c1	0.69	0.69	0.61	0.243333	abscisic acid biosynthetic process
ABA-Bio5	c134888.graph_c0	10.34	11.6867	17.5	14.9633	abscisic acid biosynthetic process
ABA-Bio6	c122477.graph_c0	6.49667	6.61	9.14333	8.09667	abscisic acid biosynthetic process
ABA-Bio7	c136000.graph_c1	16.94	25.7067	32.33	20.8433	abscisic acid biosynthetic process
ABA-Sig1	c122732.graph_c0	6.62	7.67	12.0467	7.96	abscisic acid-activated signaling pathway
ABA-Sig2	c125836.graph_c0	2.73	7.29	7.6	3.23	abscisic acid-activated signaling pathway
ABA-Sig3	c100093.graph_c0	0	0	0.84	0	abscisic acid-activated signaling pathway
ABA-Sig4	c117482.graph_c0	1.51333	2.14333	2.04333	2.01333	abscisic acid-activated signaling pathway
ABA-Sig5	c132589.graph_c0	11.2233	24.5233	44.5733	21.07	abscisic acid-activated signaling pathway
ABA-Sig6	c134320.graph_c0	88.9867	62.2067	97.2433	93.0967	abscisic acid-activated signaling pathway
ABA-Sig7	c78170.graph_c0	0.353333	0.3	0.0533333	0.41	abscisic acid-activated signaling pathway
ABA-Sig8	c123460.graph_c0	23.8867	17.23	19.6567	15.5033	abscisic acid-activated signaling pathway
ABA-Sig9	c122824.graph_c0	1.52333	2.63333	2.35667	2.57667	abscisic acid-activated signaling pathway
ABA-Sig10	c105199.graph_c1	188.817	90.2767	77.5533	64.8067	abscisic acid-activated signaling pathway
ABA-Sig11	c134888.graph_c0	10.34	11.6867	17.5	14.9633	abscisic acid-activated signaling pathway
ABA-Sig12	c89656.graph_c0	10.6267	10.28	16.38	13.22	abscisic acid-activated signaling pathway
ABA-Sig13	c132378.graph_c0	28.77	50.5667	49.86	30.6467	abscisic acid-activated signaling pathway
ABA-Sig14	c108888.graph_c0	0.21	0.253333	0.49	0.173333	abscisic acid-activated signaling pathway
ABA-Sig15	c139976.graph_c3	3.26667	8.58667	6.46	4.44	abscisic acid-activated signaling pathway
ABA-Sig16	c139881.graph_c1	13.0667	23.2	22.9667	17.33	abscisic acid-activated signaling pathway
ABA-Sig17	c140853.graph_c0	82.3733	77.5933	85.1533	64.93	abscisic acid-activated signaling pathway
ABA-Sig18	c138300.graph_c0	24.32	12.5667	6.42667	12.2767	abscisic acid-activated signaling pathway
ABA-Sig19	c144257.graph_c1	5.33667	11.0767	10.7833	6.25333	abscisic acid-activated signaling pathway
ABA-Sig20	c119858.graph_c0	0.19	0.223333	0.263333	0.0766667	abscisic acid-activated signaling pathway
ABA-Sig21	c121507.graph_c0	0.946667	1.49333	0.933333	0.666667	abscisic acid-activated signaling pathway
ABA-Sig22	c122627.graph_c0	17.3367	27.7333	24.3333	21.36	abscisic acid-activated signaling pathway
ABA-Sig23	c113048.graph_c0	11.1433	39.1967	18.41	11.9067	abscisic acid-activated signaling pathway
ABA-Sig24	c142307.graph_c1	12.9133	20.82	20.62	10.7767	abscisic acid-activated signaling pathway
ABA-Sig25	c141921.graph_c0	87.3333	88.82	61.1567	82.7533	abscisic acid-activated signaling pathway
ABA-Sig26	c136939.graph_c2	55.7433	45.58	45.0667	52.3833	abscisic acid-activated signaling pathway
ABA-Sig27	c129624.graph_c0	1.36333	1.54333	1.6	1.37333	abscisic acid-activated signaling pathway
ABA-Sig28	c118417.graph_c0	12.2	12.8233	8.56333	5.77	abscisic acid-activated signaling pathway
ABA-Sig29	c123411.graph_c0	12.1267	16.38	16.9633	14.8967	abscisic acid-activated signaling pathway
ABA-Sig30	c126516.graph_c0	7.71	9.47667	7.77667	6.81	abscisic acid-activated signaling pathway
ABA-Sig31	c140317.graph_c3	34.3867	41.1367	55.62	45.9767	abscisic acid-activated signaling pathway
ABA-Sig32	c137987.graph_c2	69.7233	64.2367	51.69	44.18	abscisic acid-activated signaling pathway
ABA-Sig33	c127868.graph_c0	44.79	74.7	62.8467	45.93	abscisic acid-activated signaling pathway
ABA-Sig34	c116612.graph_c0	8.62667	10.2567	16.8867	11.8	abscisic acid-activated signaling pathway
ABA-Sig35	c100666.graph_c0	0.286667	0	0.353333	0.283333	abscisic acid-activated signaling pathway
ABA-Sig36	c48798.graph_c0	2.57667	2.73	0.666667	0.8	abscisic acid-activated signaling pathway
ABA-Sig37	c140102.graph_c0	21.6633	26.8867	27.5367	20.73	abscisic acid-activated signaling pathway
ABA-Sig38	c143392.graph_c0	91.8533	125.683	119.2	104.83	abscisic acid-activated signaling pathway
ABA-Sig39	c134938.graph_c1	0.6	2.54	2.47333	0.35	abscisic acid-activated signaling pathway
ABA-Sig40	c137991.graph_c1	2.82	2.34	3.73	2.49333	abscisic acid-activated signaling pathway
ABA-Sig41	c136286.graph_c0	16.6833	17.4267	20.34	13.1633	abscisic acid-activated signaling pathway
ABA-Sig42	c131014.graph_c5	165.403	410.123	465.087	177.653	abscisic acid-activated signaling pathway
BR-Bio1	c91941.graph_c0	0.273333	0.276667	0.943333	0.443333	brassinosteroid biosynthetic process
BR-Bio2	c112234.graph_c0	15.03	12.0867	13.8967	15.0467	brassinosteroid biosynthetic process
BR-Bio3	c137636.graph_c0	14.8833	12.0933	18.4667	20.1633	brassinosteroid biosynthetic process
BR-Bio4	c140998.graph_c1	36.5533	33.8467	35.3733	38.31	brassinosteroid biosynthetic process
BR-Bio5	c91005.graph_c0	9.92	10.2633	10.3333	10.1867	brassinosteroid biosynthetic process
BR-Bio6	c129364.graph_c0	1.57333	2.55333	1.18	0.483333	brassinosteroid biosynthetic process
BR-Bio7	c144400.graph_c3	13.54	15.15	12.3967	8.44333	brassinosteroid biosynthetic process
BR-Bio8	c107361.graph_c0	7.57667	10.38	12.6267	13.61	brassinosteroid biosynthetic process
BR-Bio9	c132957.graph_c1	0.5	1.11667	1.08	1.32	brassinosteroid biosynthetic process
BR-Bio10	c120969.graph_c0	24.1567	34.9367	34.2633	28.37	brassinosteroid biosynthetic process
BR-Bio11	c93186.graph_c0	1.89333	5.51333	1.96667	1.63333	brassinosteroid biosynthetic process
BR-Bio12	c139515.graph_c0	5.70667	4.02667	5.18667	4.78333	brassinosteroid biosynthetic process
BR-Bio13	c128776.graph_c0	18.2767	22.1733	14.5067	36.9233	brassinosteroid biosynthetic process
BR-Bio14	c126876.graph_c2	17.5433	38.9633	12.6467	9.80333	brassinosteroid biosynthetic process
BR-Bio15	c113031.graph_c0	8.04667	12.1333	22.9733	26.46	brassinosteroid biosynthetic process
BR-Bio16	c131831.graph_c0	14.08	17.8967	18.97	13.4	brassinosteroid biosynthetic process
BR-Bio17	c201182.graph_c0	0	0.943333	0	0	brassinosteroid biosynthetic process
BR-Bio18	c106604.graph_c1	0.403333	0	0.4	0.763333	brassinosteroid biosynthetic process
BR-Bio19	c120822.graph_c0	0.726667	2.39	2.07333	0.696667	brassinosteroid biosynthetic process
BR-Bio20	c142691.graph_c1	5.43333	9.67667	7.69333	6.56333	brassinosteroid biosynthetic process
BR-Bio21	c142524.graph_c1	117.13	73.4167	74.8033	96.4733	brassinosteroid biosynthetic process
BR-Bio22	c125645.graph_c0	54.32	59.8367	64.8367	55.4433	brassinosteroid biosynthetic process
BR-Bio23	c133783.graph_c0	3.21667	3.19667	2.35333	2.88333	brassinosteroid biosynthetic process
BR-Bio24	c112571.graph_c0	0.706667	1.84333	2.00333	1.23	brassinosteroid biosynthetic process
BR-Bio25	c107361.graph_c1	29.3767	29.7667	50.42	46.5233	brassinosteroid biosynthetic process
BR-Bio26	c133644.graph_c0	30.95	81.4167	127.107	66.9433	brassinosteroid biosynthetic process
BR-Bio27	c136384.graph_c0	21.92	36.4533	37.5967	25.9033	brassinosteroid biosynthetic process
BR-Bio28	c103713.graph_c0	23.7033	25.2233	22.8467	25.0767	brassinosteroid biosynthetic process
BR-Bio29	c122220.graph_c0	26.9333	34.1567	38.19	31.1233	brassinosteroid biosynthetic process
BR-Bio30	c115122.graph_c0	4.03333	6.20667	4.01333	4.64333	brassinosteroid biosynthetic process
BR-Bio31	c117363.graph_c0	5.68667	10.8367	6.09333	3.84333	brassinosteroid biosynthetic process
BR-Bio32	c111597.graph_c0	11.6267	12.9933	13.25	12.4633	brassinosteroid biosynthetic process
BR-Bio33	c140611.graph_c0	193.07	207.81	180.427	146.157	brassinosteroid biosynthetic process
BR-Bio34	c107903.graph_c0	5.14667	11.1767	13.83	7.89667	brassinosteroid biosynthetic process
BR-Bio35	c130032.graph_c0	58.9267	48.7733	59.5367	66.6633	brassinosteroid biosynthetic process
BR-Sig1	c136485.graph_c0	160.467	124.723	109.253	136.95	brassinosteroid mediated signaling pathway
BR-Sig2	c127868.graph_c0	44.79	74.7	62.8467	45.93	brassinosteroid mediated signaling pathway
BR-Sig3	c130633.graph_c0	76.5433	101.907	90.9067	66.1467	brassinosteroid mediated signaling pathway
BR-Sig4	c136246.graph_c1	117.613	74.0933	127.267	138.103	brassinosteroid mediated signaling pathway
BR-Sig5	c123498.graph_c0	89.0367	91.9433	99.18	91.34	brassinosteroid mediated signaling pathway
BR-Sig6	c139234.graph_c3	29.8067	48.21	55.09	50.2167	brassinosteroid mediated signaling pathway
BR-Sig7	c142809.graph_c1	116.133	90.7633	92.3067	99.28	brassinosteroid mediated signaling pathway
BR-Sig8	c142994.graph_c0	12.8133	9.68	5.77333	4.64	brassinosteroid mediated signaling pathway
BR-Sig9	c58516.graph_c0	0	0.296667	0.303333	0.18	brassinosteroid mediated signaling pathway
BR-Sig10	c133589.graph_c0	16.9933	32.48	23.8033	15.2	brassinosteroid mediated signaling pathway
BR-Sig11	c197690.graph_c0	0	0	0.766667	0	brassinosteroid mediated signaling pathway
BR-Sig12	c128361.graph_c4	0	0	5.47667	0	brassinosteroid mediated signaling pathway
BR-Sig13	c153137.graph_c0	0.296667	0.426667	0.0966667	0.0466667	brassinosteroid mediated signaling pathway
BR-Sig14	c133425.graph_c0	0.933333	1.84	2.09667	0.886667	brassinosteroid mediated signaling pathway
BR-Sig15	c131779.graph_c0	10.1133	15.9867	15.71	11.84	brassinosteroid mediated signaling pathway
BR-Sig16	c143711.graph_c0	6.01333	7.65667	5.96	4.45	brassinosteroid mediated signaling pathway
BR-Sig17	c129594.graph_c0	3.63667	5.75	6.44667	4.54333	brassinosteroid mediated signaling pathway
BR-Sig18	c129853.graph_c1	42.0667	38.05	47.0533	41.93	brassinosteroid mediated signaling pathway
BR-Sig19	c143721.graph_c0	5.25667	8.01	9.76333	5.55333	brassinosteroid mediated signaling pathway
IAA-Bio1	c119858.graph_c0	0.19	0.223333	0.263333	0.0766667	indoleacetic acid biosynthetic process
IAA-Bio2	c107395.graph_c0	31.46	40.1467	37.89	31.4433	indoleacetic acid biosynthetic process
IAA-Bio3	c126614.graph_c0	3.34667	9.47667	8.31667	6.45333	indoleacetic acid biosynthetic process
IAA-Bio4	c121234.graph_c0	25.95	30.0367	31.5933	28.9933	indoleacetic acid biosynthetic process
IAA-Bio5	c124483.graph_c0	14.5633	20.6067	17.8133	14.4733	indoleacetic acid biosynthetic process
IAA-Bio6	c137987.graph_c2	69.7233	64.2367	51.69	44.18	indoleacetic acid biosynthetic process
IAA-Bio7	c155038.graph_c0	0	0	1.07	0	indoleacetic acid biosynthetic process
IAA-Bio8	c137795.graph_c0	28.3267	47.6333	28.7033	17.25	indoleacetic acid biosynthetic process
IAA-Bio9	c115092.graph_c0	12.8967	2.29333	5.38	5.00333	indoleacetic acid biosynthetic process
IAA-Bio10	c44266.graph_c0	5255.35	5659.7	7487.84	6812.8	indoleacetic acid biosynthetic process
IAA-Bio11	c130969.graph_c0	66.73	62.31	64.0933	60.2233	indoleacetic acid biosynthetic process
IAA-Bio12	c122205.graph_c0	93.1367	114.207	124.077	112.18	indoleacetic acid biosynthetic process
IAA-Bio13	c122732.graph_c0	6.62	7.67	12.0467	7.96	indoleacetic acid biosynthetic process
IAA-Bio14	c121360.graph_c0	38.0933	67.36	36.0667	32.86	indoleacetic acid biosynthetic process
IAA-Bio15	c151832.graph_c0	0.336667	0.263333	0.186667	0.243333	indoleacetic acid biosynthetic process
IAA-Bio16	c127683.graph_c0	1.61	0.766667	1.66	0.873333	indoleacetic acid biosynthetic process
IAA-Bio17	c137302.graph_c0	64.75	74.56	64.9733	57.1233	indoleacetic acid biosynthetic process
IAA-Bio18	c135871.graph_c0	3.07	1.63667	3.3	2.69333	indoleacetic acid biosynthetic process
IAA-Bio19	c137648.graph_c1	63.41	582.007	662.283	85.57	indoleacetic acid biosynthetic process
IAA-Bio20	c133088.graph_c2	43.7167	76.81	55.0267	39.4367	indoleacetic acid biosynthetic process
IAA-Bio21	c99233.graph_c0	0.71	0.236667	0	0	indoleacetic acid biosynthetic process
IAA-Bio22	c142399.graph_c1	251.363	170.097	261.203	301.987	indoleacetic acid biosynthetic process
IAA-Bio23	c3148.graph_c0	0.51	0.253333	0	0	indoleacetic acid biosynthetic process
IAA-Bio24	c136450.graph_c1	111.317	181.863	129.667	85.16	indoleacetic acid biosynthetic process
PAR1	c138299.graph_c2	1.7	4.14667	2.15667	1.58	phenylacetaldehyde reductase
PAR2	c125863.graph_c0	180.93	182.07	213.933	190.24	phenylacetaldehyde reductase
PAR3	c102397.graph_c0	0.433333	0.646667	0.66	0.463333	phenylacetaldehyde reductase
PAR4	c137445.graph_c0	18.68	38.2767	79.4433	45.2067	phenylacetaldehyde reductase
PAR5	c113061.graph_c0	124.63	177.35	171.05	119.713	phenylacetaldehyde reductase
PAR6	c130705.graph_c0	0.466667	0.236667	0.476667	0.52	phenylacetaldehyde reductase
PAR7	c138299.graph_c1	10.15	21.7867	15.04	7.86	phenylacetaldehyde reductase
PAR8	c145264.graph_c0	37.4133	38.1033	47.2567	41.11	phenylacetaldehyde reductase
PAR9	c129160.graph_c0	5.28333	4.56333	5	4.87333	phenylacetaldehyde reductase
PAL1	c163421.graph_c0	0.283333	0.103333	1.45	0.686667	phenylalanine ammonia-lyase
PAL2	c94076.graph_c0	2.55	2.66333	2.95333	3.00333	phenylalanine ammonia-lyase
PAL3	c136984.graph_c0	439.873	323.84	333.41	333.843	phenylalanine ammonia-lyase
PAL4	c99224.graph_c0	0.146667	0.17	0.396667	0.276667	phenylalanine ammonia-lyase
CFAT1	c139331.graph_c0	37.9567	33.18	45.0767	44.09	acetyl-CoA/coniferyl alcohol acetyltransferase
CFAT2	c127659.graph_c0	65.75	58.6967	78.7633	72.4167	acetyl-CoA/coniferyl alcohol acetyltransferase
CFAT3	c144849.graph_c4	0.77	0.03	0.13	0.14	acetyl-CoA/coniferyl alcohol acetyltransferase
CFAT4	c167651.graph_c0	0	0	1.17667	0	acetyl-CoA/coniferyl alcohol acetyltransferase
CFAT5	c172232.graph_c0	0	0	0.753333	0	acetyl-CoA/coniferyl alcohol acetyltransferase
CFAT6	c138558.graph_c2	4.09667	0.616667	1.7	1.28667	acetyl-CoA/coniferyl alcohol acetyltransferase
CFAT7	c129844.graph_c1	1.94667	0.34	1.85667	0.926667	acetyl-CoA/coniferyl alcohol acetyltransferase
CFAT8	c136384.graph_c0	21.92	36.4533	37.5967	25.9033	acetyl-CoA/coniferyl alcohol acetyltransferase
CFAT9	c128351.graph_c1	110.377	119.593	131.58	110.16	acetyl-CoA/coniferyl alcohol acetyltransferase
BEAT	c108179.graph_c0	0	0.316667	0.426667	0.426667	benzylalcohol acetyltransferase
PAAS	c129010.graph_c0	0	0	1.69	0	phenylacetaldehyde synthase
BAMT	c113284.graph_c0	0.37	0.576667	0.213333	0.0333333	benzoic acid carboxyl methyl transferase
4CL1	c175228.graph_c0	0	0	0.82	0	4-coumarate--CoA ligase
4CL2	c112679.graph_c1	1.5	1.48667	0.82	1.02667	4-coumarate--CoA ligase
4CL3	c131846.graph_c0	3.40333	0.646667	2.14	0.663333	4-coumarate--CoA ligase
4CL4	c124430.graph_c0	50.8633	72.3233	48.2467	27.2167	4-coumarate--CoA ligase
4CL5	c140534.graph_c0	6.04	1.86667	3.46333	7.54	4-coumarate--CoA ligase
4CL6	c121937.graph_c0	0	0	1.97333	0	4-coumarate--CoA ligase
4CL7	c137066.graph_c1	677.497	106.457	62.4633	568.66	4-coumarate--CoA ligase
4CL8	c128993.graph_c0	56.15	82.8433	75.7967	60.3467	4-coumarate--CoA ligase
4CL9	c112679.graph_c0	2.84333	3.10333	2.96333	2.91	4-coumarate--CoA ligase
4CL10	c129724.graph_c3	153.36	115.393	144.727	228.503	4-coumarate--CoA ligase
4CL11	c129724.graph_c0	29.4233	28.61	29.1433	50.0633	4-coumarate--CoA ligase
4CL12	c186492.graph_c0	0	0.29	0.303333	0.303333	4-coumarate--CoA ligase
4CL13	c144369.graph_c0	1.03667	0.4	2.44667	1.31667	4-coumarate--CoA ligase
4CL14	c123493.graph_c0	0.343333	0.0533333	0.713333	0.223333	4-coumarate--CoA ligase
4CL15	c119075.graph_c0	22.27	9.91	11.0267	21.32	4-coumarate--CoA ligase
4CL16	c142477.graph_c1	2.77	1.28333	2.09333	1.24	4-coumarate--CoA ligase
4CL17	c142138.graph_c1	3.49667	0.903333	2.09	1.53	4-coumarate--CoA ligase
4CL18	c105638.graph_c1	35.1067	9.17333	13.3733	28.1733	4-coumarate--CoA ligase
4CL19	c130478.graph_c0	25.0667	32.6733	15.54	13.17	4-coumarate--CoA ligase
4CL20	c105638.graph_c0	66.1733	20.64	25.4467	55.1633	4-coumarate--CoA ligase
4CL21	c202730.graph_c0	0.296667	0.1	0	0.56	4-coumarate--CoA ligase
4CL22	c104028.graph_c0	0	0	0.786667	0	4-coumarate--CoA ligase
4CL23	c87367.graph_c0	0	0	0.973333	0	4-coumarate--CoA ligase
4CL24	c111093.graph_c0	0	0	0.78	0	4-coumarate--CoA ligase
EGS1	c107129.graph_c0	1.83	3.71333	3.56667	1.12667	eugenol synthase
EGS2	c174299.graph_c0	0.7	0.776667	0.683333	0.183333	eugenol synthase
EGS3	c121754.graph_c0	4.26333	4.25333	3.36333	3.67	eugenol synthase
EGS4	c134016.graph_c0	1.52333	1.31333	1.67667	1.08667	eugenol synthase
EGS5	c127822.graph_c0	0.613333	1.53667	1.02667	0.513333	eugenol synthase
EGS6	c146918.graph_c0	0.136667	0.473333	0.733333	0.316667	eugenol synthase
EGS7	c141822.graph_c1	258.177	342.99	148.897	174.517	eugenol synthase
EGS8	c129925.graph_c3	162.43	34.3467	21.2667	40.45	eugenol synthase
EGS9	c134984.graph_c0	8.08333	19.21	5.13667	2.63	eugenol synthase
EGS10	c103579.graph_c0	0.07	0.25	0.673333	0.253333	eugenol synthase
EGS11	c131784.graph_c0	49.9867	28.57	30.3533	32.5533	eugenol synthase
EGS12	c118438.graph_c0	4.95	9.69333	15.0767	8.08	eugenol synthase
EGS13	c139932.graph_c0	127.133	78.7533	58.2333	60.43	eugenol synthase
EGS14	c126221.graph_c0	172.87	104.853	89.92	159.167	eugenol synthase
EGS15	c119385.graph_c0	3.08	23.57	8.92333	4.02667	eugenol synthase
EGS16	c117584.graph_c0	1.66333	2.4	2.78	1.27667	eugenol synthase
EGS17	c138790.graph_c0	6.77	7.19667	7.03	5.94333	eugenol synthase
EGS18	c178701.graph_c0	0	0	1.04333	0	eugenol synthase
EGS19	c56410.graph_c0	0.393333	0.26	0.0433333	0.133333	eugenol synthase
EGS20	c114463.graph_c0	1.04667	1.77333	1.43667	1.05	eugenol synthase
EGS21	c116561.graph_c0	1.72667	1.98	1.88333	1.02	eugenol synthase
EGS22	c132742.graph_c0	22.7433	21.5133	20.27	17.6667	eugenol synthase
EGS23	c117584.graph_c1	0.49	1.33333	0.76	0.956667	eugenol synthase
EGS24	c122404.graph_c0	5.52333	13.8367	2.34	1.47	eugenol synthase
EGS25	c129090.graph_c0	29.0633	24.9733	23.6867	19.5433	eugenol synthase
EGS26	c144486.graph_c2	70.1	43.1733	99.55	119.223	eugenol synthase
EGS27	c127175.graph_c0	1.07	0.806667	0.703333	0.95	eugenol synthase
EGS28	c134993.graph_c2	89.5833	212.57	47.6367	24.1967	eugenol synthase
EGS29	c144512.graph_c5	28.0467	23.1333	24.0467	18.6	eugenol synthase
EGS30	c131818.graph_c1	80.7167	90.8433	90.3733	95.9833	eugenol synthase
EGS31	c135298.graph_c0	14.5067	13.0767	9.75667	16.2233	eugenol synthase
EGS32	c72835.graph_c1	5.96333	15.9733	1.62	1.83667	eugenol synthase
EGS33	c143217.graph_c1	144.507	115.753	154.977	145.037	eugenol synthase
EGS34	c83737.graph_c0	0.473333	1.18667	0.486667	0.36	eugenol synthase
EGS35	c129105.graph_c0	2.47333	4.04667	1.03667	1.35667	eugenol synthase
EGS36	c136297.graph_c0	66.87	91.3933	46.7633	38.0633	eugenol synthase
EGS37	c128890.graph_c0	1.02667	2.61	7.67667	0.863333	eugenol synthase
EGS38	c210692.graph_c0	0.21	0	0.2	0.596667	eugenol synthase
EGS39	c121244.graph_c0	0.566667	1.11333	1.40667	0.37	eugenol synthase
EGS40	c145090.graph_c0	129.767	113.767	115.767	124.617	eugenol synthase
EGS41	c72835.graph_c0	6.59667	15.0467	3.54667	2.24667	eugenol synthase
EGS42	c133163.graph_c0	0.426667	0.243333	0.353333	0.3	eugenol synthase
EGS43	c134016.graph_c1	52.96	21.42	18.64	15.09	eugenol synthase
EGS44	c107146.graph_c0	22.61	53.5233	11.28	6.64	eugenol synthase
EGS45	c125079.graph_c0	5.73333	15.4867	10.6667	4.71333	eugenol synthase
EGS46	c141359.graph_c0	26.77	32.5633	39.0733	29.72	eugenol synthase
EGS47	c119724.graph_c0	0.07	0.42	0.903333	0.336667	eugenol synthase
EGS48	c101303.graph_c0	0.353333	0.143333	0.146667	0.15	eugenol synthase

## Sheet: Table S5
Supplementary Table S5 All differential gene expression (FPKM_Unnormalized)
	18:00(CK)_FPKM			22:00_FPKM			2:00(morrow)_FPKM			6:00(morrow)_FPKM
#ID	T01	T02	T03	T04	T05	T06	T07	T08	T09	T10	T11	T12
c100035.graph_c0	4.83	2.37	3.71	2.62	1.21	1.93	3.07	5.17	6.21	11.34	8.63	7.69
c100046.graph_c0	4.98	6.1	8.14	14.42	7.99	9.66	5.61	2.83	5.71	1.04	2.05	1.32
c100232.graph_c0	12.19	6.69	6.16	1.23	1.91	1.04	2.85	2.64	3.1	10.5	10.55	6.73
c100346.graph_c0	1.88	1.57	3.71	16.54	17.66	28.2	10.78	13.49	11.51	4.45	9.03	5.95
c100371.graph_c0	5.01	2.87	1.51	0.17	0	0	1.65	2.03	1.11	4.89	4.54	2.91
c100409.graph_c0	44.11	41.17	23.5	22.05	21.23	15.76	49	62.62	52.33	43.24	44.21	47.39
c100439.graph_c0	3.37	2.63	2	7.68	9.51	8.92	6.26	7.53	8.11	1.81	1.92	2.56
c100441.graph_c0	2.07	2.29	2.34	0.81	1.19	1.07	0.23	0	0.06	0	0.06	0
c100460.graph_c0	0.48	0.43	0.49	9.41	7.06	11.04	8.27	5.12	3.83	1.59	1.78	1.84
c100479.graph_c0	0.27	0.23	0.49	0.44	0.27	1.03	0	0	0	0	0.02	0.06
c100525.graph_c0	36.53	51.12	118.39	14.85	9.72	17.64	31.17	19.96	16.31	195.23	381.06	296.73
c100525.graph_c1	29.81	22.14	68.07	5.03	7.07	5.03	16.67	12.08	14.02	143.77	228.57	209.46
c100562.graph_c0	21.51	35.91	35.64	33.48	17.83	31.14	85.93	46.3	51.35	67.68	44.49	64.55
c100587.graph_c0	0.36	0.4	0.92	1.65	2.3	2.51	0.43	0.18	0.14	0	0.08	0.23
c100790.graph_c0	5.31	34.84	15.29	77.13	55.74	84.21	115.21	115.55	89.26	18.33	17.78	44.38
c100836.graph_c0	1.32	1.89	1.26	0.79	0.68	1.09	8.15	5.06	3.44	9.73	19.79	19.18
c100875.graph_c0	14.59	23.19	26.36	21.7	12.26	20.97	3.01	4.2	4.16	2.59	3.36	4.13
c101184.graph_c0	17.35	6.67	12.9	41.25	43.38	42.55	18.38	23.71	24.16	8.83	15.1	13.76
c101342.graph_c0	5.47	6.16	8.53	18.15	38.13	24.65	0.15	0	0.34	0.61	0	0.29
c101551.graph_c0	2.88	0.28	0.54	0	0	0	0.07	0	0.07	3.65	2.41	1.41
c101570.graph_c0	10.22	17.86	10.49	52.44	29.39	47.32	126.53	86.91	81.86	45.71	30.84	58.78
c101578.graph_c0	1.12	1.39	0.53	0	0.06	0	0	0	0	1.25	0.52	1.35
c101632.graph_c0	11.34	4.58	2.37	69.35	51.37	70.84	50.35	47.42	42.38	5.5	3.42	7.37
c101729.graph_c0	0	0	0.8	1.11	0.9	0.82	10.87	20.61	24.06	4.39	3.17	3.07
c101765.graph_c0	0.12	0	0	0.88	2.42	2.08	0	0	0	0	0	0
c101952.graph_c1	129.51	80.55	77.85	41.32	48.57	41.6	68.79	65.06	73.88	84.2	68.02	79.48
c102075.graph_c0	26.47	15.07	17.66	17.52	34.42	20.26	12.96	14.98	8.66	2.58	2.54	2.92
c102394.graph_c0	3.69	1.98	2.44	0.97	1.36	0.45	3.92	3.15	2.8	7.28	8.37	4.08
c102407.graph_c0	0	0.53	0.25	0.51	0	0	1.7	0	1.37	4.16	5.32	7.52
c102428.graph_c0	2.95	10.62	6.77	13.22	8.7	12.53	8.17	7.67	5.85	2.93	2.49	5.19
c102448.graph_c0	0.05	0.48	0.41	0.47	1.27	1.22	0.55	0.21	0.06	0.05	0	0
c102710.graph_c0	23.04	17.93	22.08	5.72	6.59	8.07	0.52	0.8	0.58	0.27	0.28	0.25
c102827.graph_c0	0.16	10.17	11.77	24.24	9.39	19.91	1.91	3.05	2.4	0.16	1.14	2.27
c102930.graph_c0	33.66	25.28	39.87	8.1	3.99	4.55	3.21	5.6	3.16	6.97	11.72	14.97
c103118.graph_c0	0	0.24	0.27	1.11	0.75	1.53	0.89	0.33	0.16	0	0	0.09
c103171.graph_c0	0.52	0.61	0.12	0.18	0.18	0.18	0.35	0.54	0.58	1.38	1.65	2.11
c103256.graph_c0	1.61	4.62	10.69	8.17	8.4	10.14	3.17	2.76	2.45	0.51	1.25	0.35
c103359.graph_c0	171.23	163.85	203.75	240.05	126.18	147.73	66.6	77.64	60.63	26.51	80.78	64.34
c103497.graph_c0	8.43	3.85	3.56	20.67	26.38	16.62	12.46	14.61	15.61	2.95	6.7	4.09
c103512.graph_c0	34.76	58.71	115.26	96.78	75.8	155.31	69.12	66.92	62.49	92.57	137.25	113.95
c103698.graph_c0	125.25	125.43	194.43	121.77	110.47	116.13	41.01	43.26	42.02	30.63	31.5	31.79
c103775.graph_c0	281.82	223.97	226.54	99.47	150.01	120.03	42.81	42.38	70.17	75.94	77.83	67.27
c104043.graph_c0	0.16	0.16	0.25	1.66	3.41	2.44	0.83	0.51	1.34	0.1	0.07	0.06
c104163.graph_c0	27.06	11.11	21.19	6.09	7.05	7.08	4.23	6.43	3.15	20.99	25.52	17.24
c104173.graph_c0	30.04	73.46	65.63	274.9	207.44	340.97	115.13	72.16	63.32	15.19	18.95	37.43
c104173.graph_c1	24.82	42.39	36.92	152.65	114.9	160.69	60.06	35.67	39.23	12.27	13.93	23.05
c104190.graph_c0	4.29	2.06	2.24	1.15	1.36	0.84	7.81	5.7	3.91	4.73	13.94	16.02
c104197.graph_c0	36.12	16.63	23.59	9.51	14.94	15.71	10.32	9.67	12.43	28.6	24.1	24.83
c104220.graph_c0	5.44	4.29	5.1	0	0.09	0.34	2.01	2.17	1.03	14.94	11.88	10.32
c104493.graph_c0	127.71	103.35	109.55	84.68	101.15	101.45	165.94	163.58	157.31	215.33	236.84	226.24
c104774.graph_c0	54.11	42.79	49.97	37.8	44.86	38.53	43.18	59.25	62.79	68.13	99.46	70.16
c105059.graph_c0	3.38	2.81	2.28	3.4	3.11	2.51	3.33	3.29	2.6	10	15.85	7.87
c105199.graph_c1	242.9	153.78	169.77	89.75	93.28	87.8	71.27	78.49	82.9	60.6	77.45	56.37
c105252.graph_c0	3.67	1.48	1.41	0.35	0.93	0.3	1.46	3.29	2.95	6.59	4.19	3
c105280.graph_c0	23.39	32.4	32.17	11.86	11.97	13.35	38.94	25.6	38.71	50.85	40.12	52.76
c105638.graph_c0	85.24	52.89	60.39	23.86	21.85	16.21	25.08	23.27	27.99	49.62	57.51	58.36
c105638.graph_c1	40.82	24.48	40.02	10.62	9.56	7.34	16.56	7.73	15.83	26.85	35.62	22.05
c105866.graph_c0	62.45	62.27	62.12	52.78	78.02	58.02	39.48	34.98	39.39	12.92	16.18	18.86
c105878.graph_c0	0.51	0	1.03	0	0	0	0	0	0	6.1	3.32	4.64
c106219.graph_c0	49.09	32.3	56.09	38.08	39.67	48.85	31.03	36.92	46.7	88.1	89.97	62.69
c106220.graph_c0	7.34	16.07	27.54	1.83	1.37	3.29	0.52	0.2	0.65	34.31	67.17	56.63
c106320.graph_c0	86.5	45.16	51.36	22.93	37.55	25.17	26.59	24.41	39.6	67.92	56.76	62.05
c106396.graph_c0	12.47	5.69	12.37	52.04	60.47	36.99	8.62	10.13	12.57	1.26	5.01	0.97
c106488.graph_c0	1.07	0.52	0.61	0.92	0.49	0.39	8.86	11.43	20.1	7.42	9.12	6.76
c106515.graph_c0	73.31	32.14	74.3	4.35	1.56	1.04	8.46	5.55	4.44	268.9	204.29	162.58
c106592.graph_c0	33.39	84.02	124.92	122.03	86.12	139.12	94.05	58.07	90.58	52.41	37.3	54.38
c106647.graph_c0	37.53	32.23	42.56	12.59	13.37	18.29	24.18	28.58	24.22	28.92	32.03	24.8
c106650.graph_c0	70.54	36.17	58.39	35.67	29.41	28.37	56.85	55.83	48.93	85.59	105.33	66.78
c106678.graph_c0	0.35	0.95	0.73	5.19	10.14	6.52	2.81	1.87	1.33	0.79	1.08	0.42
c106681.graph_c0	17.12	10.28	11.74	6.73	8.66	5.77	8.7	15.4	13.66	17.2	15.87	10.63
c106712.graph_c1	241.8	172.04	179.39	409.08	744.76	391.03	250.61	250.17	375.77	67.18	49.16	43.73
c106733.graph_c0	115	71.54	59.48	50.62	92.74	49.6	68.42	96.96	115.66	168.67	125.25	129.69
c106743.graph_c0	2.1	2.8	3.82	13.74	9.71	16.94	7.45	6.4	7.46	3.18	3.41	4.77
c106788.graph_c0	76.05	68.61	73.99	26.08	40.26	42.58	79.26	100.07	101.18	131.75	110.02	104.06
c106826.graph_c0	26.05	17.62	31.76	14.86	10.17	23.72	45.17	46.59	53.6	74.03	67.94	58.46
c106829.graph_c0	144.2	116.52	142.55	53.11	65.78	69.4	2.8	1.32	2.15	4.04	4.48	3.21
c106864.graph_c0	47.28	34.1	38.14	33.07	46.28	31.02	49.6	58.65	59.7	72.76	65.66	61.02
c106869.graph_c0	15.9	8.01	5.61	49.84	46.09	43.27	63.01	42.02	42.14	4.91	18.69	18.37
c106875.graph_c0	1.18	2.32	1.59	4.48	2.38	4.13	0.67	1.24	1.07	0.07	0.08	0.2
c106906.graph_c0	38.61	18.23	114.86	40.97	47.4	52.33	10.7	13.25	13.8	11.98	10.17	11.84
c106924.graph_c0	0.22	0.55	0.37	1.62	1.09	2.54	1.03	0.61	0.82	0	0.08	0
c106943.graph_c0	11.08	15.4	16.76	12.95	11.13	13.53	20.91	16.27	15.49	22.9	25.9	27.4
c106952.graph_c0	12.43	28.21	27.92	71.1	60.13	72.81	53.05	45.57	53.61	16.65	25.73	38.89
c106968.graph_c2	0.16	26.06	0	0	0	0	2.58	5.56	10.13	0.49	0.09	30.12
c106975.graph_c0	2.02	3.29	1.77	9.22	8.23	11.64	10.21	12.26	11.23	1.93	2.17	2.6
c106990.graph_c0	1.54	0.43	1.57	0.82	0	0	0.39	2.65	1.74	18.68	18.42	21.67
c106990.graph_c1	4.74	5.72	4.72	4.49	2.91	3.23	12.54	12.19	12.98	52.95	56.2	51.95
c107028.graph_c0	11.93	16.51	9.82	8.97	9.64	11.13	54.77	39.51	35.37	32.25	17.81	46.42
c107033.graph_c0	40.35	46.23	122.82	71.39	62.97	111.63	15.32	20.07	15.65	30.08	23.75	42.38
c107043.graph_c0	4.49	10.68	7.45	0.43	0.04	0.26	27.19	11.75	22.04	25.64	11.85	26.15
c107046.graph_c0	10.85	9.41	13.05	2.95	1.57	3.24	14.64	17.93	20.1	56.32	66.36	37.81
c107053.graph_c0	82.09	49.65	59.18	7.07	12.5	5.03	12.42	13.31	11.81	19.35	41.71	18.55
c107058.graph_c0	13.79	8.27	7.8	5.61	4.09	7.47	17.37	16.09	8.83	15.96	19.4	18.92
c107063.graph_c0	0	0.77	0.66	2.7	1.44	1.19	0.23	0.28	0.13	0.04	0.04	0.08
c107068.graph_c0	9.37	8.14	1.93	2.81	0.35	1.71	1.14	0.57	0.73	45.68	67.99	76.95
c107068.graph_c1	16.4	16.38	8.53	4.1	6.41	4.31	4.8	2.77	2.19	128.62	199.26	147.39
c107074.graph_c0	9.34	22.2	10.14	23.5	25.31	21.34	20.53	18.45	16.25	3.26	5.95	6.45
c107097.graph_c0	1.48	0.43	2.16	0.56	0.42	0.14	1.46	0	1.04	5.04	7.59	3.78
c107150.graph_c1	0.68	5.13	1.88	50.2	31.95	71.16	32.64	42.27	63.71	1.76	0.98	3.65
c107214.graph_c0	85.96	59.57	78.83	11.25	24.82	17.96	4.63	1.7	2.29	12.47	13.58	13.87
c107243.graph_c0	32.28	32.72	10.24	19.85	19.51	16.14	40.39	31.84	25.77	30.33	36.23	47.84
c107262.graph_c0	17.96	12.03	10.01	7.33	5.75	6.47	11.06	14.49	9.6	22.03	24.02	22.88
c107273.graph_c0	10.26	7.58	5.14	1.47	3.05	1.37	5.82	6.43	7.36	17.03	14.26	8.49
c107282.graph_c0	0	67.37	0	0.25	1.05	1	11.65	5.07	11.9	12.1	9.98	16.26
c107314.graph_c0	0.27	0.88	0.27	0	0	0	0	0	0	8.04	2.92	5.15
c107318.graph_c0	8	12.87	6.33	14.06	7.16	6.88	32.61	31.37	23.66	15.5	21.55	28.71
c107329.graph_c0	9.8	3.84	6.21	0.53	1.21	0.22	3.31	6.13	4.59	11.23	13.07	6.96
c107386.graph_c0	71.81	136.42	224.37	11.11	8.97	16.5	11.62	8.04	8.51	237.42	346.29	330.07
c107408.graph_c0	0.79	2.14	3.17	6.99	3.46	6.22	5.19	5.13	4.48	1.08	0.72	1.44
c107433.graph_c0	3.95	5.74	5.83	23.72	17.84	30.63	37.34	47.87	36.05	22.89	37.73	30.4
c107470.graph_c0	0	0.44	0.52	7.97	7.35	10.27	4.63	3.72	3	0.53	0.79	1.42
c107478.graph_c0	5.24	2.19	8.57	18.06	16.97	24.64	11.28	7.73	6.65	4.37	6.64	3.96
c107519.graph_c0	0.7	0.86	1.46	3.52	2.37	3.61	5.12	5.82	4.79	4.68	7.7	8.3
c107571.graph_c0	15.2	44.57	107.44	235.74	115.4	310.81	58.13	23.8	37.34	37.29	25.08	21.53
c107578.graph_c0	1449.15	788.73	866.2	230.16	393.49	258.9	329.99	414.5	473.42	1282.02	1099.97	998.49
c107583.graph_c0	72.39	95.23	110.62	157.98	209.48	192.07	21.02	20.94	25.34	8.22	7.17	10.2
c107589.graph_c0	5.99	6.14	11.14	13.62	24.83	20.23	2.46	2.06	5.27	0.78	0.24	0.32
c107592.graph_c0	0	1.14	0.15	2.46	0.06	0.02	0.91	0.77	0.65	0	0	0
c107608.graph_c0	7	20.64	11.39	43.47	29.69	38.07	40.23	39.61	29.1	5.15	5.92	9.62
c107659.graph_c0	64.16	87.64	120.2	181.62	268.66	266.91	17.45	14.11	24.71	1.27	2.79	2.17
c107775.graph_c0	28.78	53.28	82.4	21.26	15.35	31.17	56.76	46.03	40.79	147.12	217.05	186.75
c107777.graph_c0	11.42	6.65	4.37	79.8	86.05	71.68	59.69	56.1	67.96	3.58	10.27	6.04
c107785.graph_c0	31.09	32.45	44.25	47.77	48.24	59.54	7.17	7.81	6.66	1.12	0.67	1.14
c107798.graph_c0	316.27	266.95	349.15	111.82	150.88	123.64	349.05	366.86	351.59	398.64	460.34	447.71
c107818.graph_c0	35.14	27.46	29.17	23.73	24.72	18.12	67.24	52.58	53.03	48.48	71.37	72.6
c107824.graph_c0	15.74	10.84	7.62	1.4	1.85	2.54	3.53	6.06	7.23	13.41	14.21	6.26
c107842.graph_c0	98.66	35.05	82.82	96.73	109.59	102.04	248.39	311.16	332.95	238.96	232.07	169.17
c107845.graph_c0	15.44	13.85	14.79	18.17	23.33	18.11	10.59	12.54	11.42	4.94	5.65	5.91
c107873.graph_c0	21.87	24.78	26.59	40.59	28.75	32.15	12.55	12.52	19.58	13.19	15.59	12.74
c107891.graph_c0	36.47	43.6	58.42	110.59	114.05	140.51	214.53	160.73	147.81	35.96	58.95	74.49
c107895.graph_c0	3.55	7.88	9.56	12.59	9.4	11.51	0.54	1.49	1.11	0.93	0.79	1.13
c107949.graph_c0	67.72	47.8	42.48	37.38	35.45	36.63	51.71	45.99	50.7	64.48	65.34	64.17
c108687.graph_c0	0.49	0.46	0.15	0.25	0.05	0.05	0.58	0.81	0.32	1.2	1.49	1.77
c108775.graph_c0	1059.74	735.57	762.98	282.96	491.69	270.86	119.61	126.69	120.48	269.77	201.94	197.19
c109637.graph_c1	4.83	5.72	6.64	27.41	24.9	36.4	27.47	35.04	32.88	6.17	3.58	3.81
c109865.graph_c0	0.59	0	0.24	0	0	0	1	0.49	0.59	1.27	3.74	0.75
c110104.graph_c0	0.74	55.56	0.44	50.73	0.65	1.22	8.86	7.45	9.46	0.25	1.45	0.19
c110913.graph_c0	0	0.12	0.59	0.73	0.16	0.86	0	0	0	0	0	0
c111110.graph_c0	4.96	3.52	3.87	0	0	0	2.04	1.54	0.76	2.37	3.59	3.33
c111185.graph_c0	188.8	161.03	170.94	488.86	524.92	403.65	242.98	211.6	302.37	76.33	96.31	81.72
c111259.graph_c0	194.63	49.95	219.89	61.77	41.66	101.13	42.28	28.48	35.92	471.78	425.8	274.03
c111273.graph_c0	7.09	24.6	24.8	8.52	11.38	13.8	1.26	0.39	0.35	3.05	2.9	2.79
c111287.graph_c0	1.51	0.6	1.35	0	0	0	1.53	1.39	0.62	3.79	1.5	1.44
c111308.graph_c0	325.57	210.05	255.57	148.35	206.62	179	310.93	386.13	366.63	365.53	315.64	296.49
c111402.graph_c0	0	4.65	0	0	0	0	1.16	0	2.43	1.24	0.2	1.69
c111418.graph_c0	7.57	2.87	3.76	1.82	2.37	1.37	5.79	6.06	6.16	13.75	9.19	9.49
c111654.graph_c0	6.16	2.36	0.57	0.59	0.41	1.2	2.87	4.55	2.44	6.7	8.35	4.62
c111661.graph_c0	2.76	1.13	2.46	0.53	0.75	0.92	5.75	5.83	2.5	10.43	14.19	6.25
c111737.graph_c0	1.13	2.5	3.61	13.27	11.55	18.81	3.11	2.06	3.11	0.11	0.61	0.87
c111790.graph_c1	444.59	271.66	441.49	139.93	228.99	173	86.04	82.13	118.57	161.86	215.4	121.64
c111812.graph_c0	131.83	74.29	105.75	4.25	6.4	3.66	15.85	20.87	20.26	112.49	103.89	73.39
c111826.graph_c0	111.93	64.06	99.71	31.24	74.08	36.08	10.58	13.18	14.2	6.36	14.34	7.61
c111897.graph_c0	8.02	19.85	25.61	68.35	53.99	95.42	24.73	27.82	30.88	12.77	14.42	17.34
c111938.graph_c0	10.15	8.63	30.12	2.85	3.33	4.19	13.14	10.07	6.76	23.73	28.69	22.45
c111952.graph_c0	11.21	10.23	9.8	11.77	13.56	11.64	11.62	12.22	11.85	22.33	21.54	20.96
c112006.graph_c0	8.15	4.6	3.38	4.18	5.44	1.55	15.78	15.14	4.61	9.99	26.51	30.99
c112032.graph_c0	13.62	13.45	11.76	16.08	18.74	14.67	17.36	18.78	14.47	3.83	5.73	5.26
c112049.graph_c0	9.25	10.51	7.06	3.29	3.25	4.39	12.51	6.77	7.06	16.59	22.29	21.19
c112070.graph_c0	71.2	125.79	132.12	151.38	42.98	90.95	18.1	39.38	19.7	9.45	14.76	14.85
c112070.graph_c1	110.02	162.87	142.06	103.95	28.19	50.91	15.04	28.81	17.76	6.76	16.69	20
c112172.graph_c0	0.22	1.53	1.78	6.65	6.15	7.92	1.53	2.48	1.84	0	0.24	0.43
c112172.graph_c1	0.78	0.57	1.31	7.65	5.49	7.81	0.86	2.23	2.15	0	0.11	0.47
c112189.graph_c0	7.35	12.97	12.62	9.46	7.19	9.33	4.65	5.89	10.52	18.68	22.5	23.33
c112241.graph_c0	128.54	134.44	145.5	33.23	37.17	33.71	78.12	87.58	57.68	44.41	46.35	56.37
c112344.graph_c0	10.08	9.68	9.29	3.87	10.61	6.23	0.7	1.31	1.25	0.29	0.08	0
c112413.graph_c0	0	0.13	0.19	0	0	0	3.86	5.88	2.54	3.47	3.67	4.32
c112436.graph_c0	0	0	0	0.69	0.37	1.48	0	0	0	0	0	0
c112454.graph_c0	4.24	5.06	11.76	41.53	31.27	67.11	28.6	22.14	23.93	4.29	9.3	7.16
c112481.graph_c0	37.97	35.5	95.74	17.49	16.91	17.29	23.53	13	20.63	225.17	216.4	146.43
c112494.graph_c0	43.18	30.78	34.45	22.53	21.56	17.48	21.86	15.83	26.42	37.16	48.86	37.98
c112591.graph_c0	220.86	232.06	430.34	87.74	91.34	124.13	72.74	61.78	60.68	203.7	293.29	257.09
c112598.graph_c0	34.38	23.93	20.82	10.73	13.11	13.34	16.99	14.67	13.5	28.94	25.49	26
c112647.graph_c0	0.48	0.45	0.68	12.61	9.65	5	4.2	2.12	1.84	0.22	1.76	0.42
c112676.graph_c0	1.91	2.73	2.94	7.84	8.76	10.46	9.7	8.87	10.87	1.96	2.52	3.21
c112853.graph_c0	4.02	2.76	2.18	0.81	0.82	1.14	2.67	4.72	2.41	4.44	4.54	5.34
c112853.graph_c1	0.21	0.44	0.6	0.36	0.29	0.04	0.35	0.73	0.55	2.07	2.23	1.21
c112876.graph_c0	35.05	31.74	27.33	3.96	4.17	4.55	18.32	9.43	7.42	15.27	22.5	32.03
c112909.graph_c0	0.5	1.04	1.79	5.01	2.42	7.53	2.4	1.28	1.59	0.31	0.22	0.1
c113007.graph_c0	15.59	15.54	43.39	21.44	19.24	24	6.86	5.26	5.72	5.23	6.73	4.41
c113031.graph_c0	9.07	7.22	7.85	10.11	14.14	12.15	18.5	22.74	27.68	29.62	25.77	23.99
c113059.graph_c0	134.78	93.83	91.78	39.17	40.22	31.65	60.26	51.12	58.24	74.88	73.46	66.96
c113108.graph_c0	7.47	14.2	15.16	20.89	20.99	26.24	20.16	20.39	15.92	5.92	7.5	10.18
c113128.graph_c0	4.46	3.15	4.58	1.92	3.79	2.15	0.24	0.45	0.29	0.36	0.25	0.23
c113214.graph_c0	34.14	23.98	18.87	12.59	15.29	15.11	16.81	18.22	22.87	35.46	25.09	27.32
c113248.graph_c0	0.86	1.92	5.11	5.16	5.68	9.04	2.86	2.64	3.58	1.35	0.94	1.3
c113317.graph_c0	1.59	2.3	3.61	2.05	3.13	2.23	0.77	0.65	0.97	0.2	0.05	0.57
c113359.graph_c0	1.07	1.29	2.3	4.5	2.97	6.9	2.84	1.72	3.72	0.6	0.12	0.31
c113501.graph_c0	116.65	71.96	104.69	16.68	34.13	22.46	20.25	29.03	31.26	118.88	86.89	72.04
c113527.graph_c0	0	90.72	0	0	1.08	2.17	16.65	6.63	13.6	12.07	7.55	22
c113552.graph_c0	2.29	4.93	4.77	13.97	5.37	12.36	3.57	5.74	5.79	1.55	1.76	1.57
c113603.graph_c0	0.35	0	0.21	0	0	0.14	0.07	0.14	0.46	2.68	1.5	1.14
c113672.graph_c0	11.55	7	4.63	25.3	25.31	20.62	30.91	34.02	33.39	8.76	8.28	13.09
c113725.graph_c0	344.12	962.94	1403.1	1630.93	1247.76	2442.55	323.91	380.49	423.31	295.23	287.13	495.24
c113785.graph_c0	54.75	17.02	30.6	1.12	2.03	1.19	20.13	7.36	3.58	28.58	47.42	28.59
c113792.graph_c0	0	0	0	0	0	0	18.28	4.26	13.03	7.58	15.06	0
c113815.graph_c0	8.45	19.42	29.01	30.47	24.12	48.6	12.66	15.37	11.56	6.04	5.78	8.02
c114139.graph_c0	18.41	18.13	20.88	32.56	24.48	29.6	12.27	9.25	14.67	5.6	5.12	6.87
c114203.graph_c1	11.34	2.24	4.07	0	0.06	0.06	14.53	12.51	15.94	50.61	50.77	52.36
c114311.graph_c0	129.37	106.82	113.23	77.26	103.69	79.73	54.89	48.95	65.07	37.54	45.5	42.77
c114530.graph_c0	0.29	1.01	1.07	0	0	0.04	0.06	0	0.05	0.44	0.31	0.48
c114544.graph_c0	59.63	46.13	40.36	38.84	38.5	41.89	62.66	69.99	52.69	83.93	81.2	91.12
c114557.graph_c0	190.62	132.32	111.38	74.88	112.81	82.41	119.49	144.53	123.79	394.56	480.32	317.47
c114570.graph_c0	1.02	0.94	2.63	1.05	0.25	0.84	18.19	1.47	1.71	2.99	8.76	5.77
c114639.graph_c0	27.12	15.98	17.85	6.66	6.89	6.73	8.54	14.38	9.39	20.52	15.98	17.84
c114671.graph_c0	6.85	4.48	14.62	61.33	54.78	67	48.46	34.37	44.31	6.88	10.68	11.85
c114792.graph_c0	2.91	1.56	1.15	0.28	0	0.07	0.93	1.8	1.49	5.24	4.33	5.53
c114853.graph_c0	0.65	0.17	0.97	0	0	0	0	0.16	0	1.23	0.52	1.18
c114931.graph_c0	52.67	116.27	146.59	249.96	311.23	378.2	83.1	72.3	118.2	47.24	40.49	55.58
c114959.graph_c0	0.16	1.33	0.58	3.31	1	3.52	2.71	3.04	2.64	0.11	0.11	0.26
c115062.graph_c0	21.09	22.57	18.16	13.79	13.59	10.33	29.58	27.68	23.89	30.79	33.47	32.55
c115085.graph_c0	6.96	6.12	3.28	4.94	5.67	3.26	32.68	31.87	28.98	12.33	22.74	14.83
c115102.graph_c0	578.85	407.89	384.73	282.17	323.07	280.39	349.59	351.64	409.58	608.12	558.64	547.37
c115103.graph_c0	68.51	84.02	103.43	99.19	37.57	60.31	65.34	102.49	50.11	115.56	118.47	113.42
c115127.graph_c0	0	2.49	1.03	3.18	1.37	1.79	0.3	1.24	0.72	0.05	0.23	0.35
c115142.graph_c0	2.42	4.93	6.59	12.01	6.21	10.01	18.88	18.8	14.27	15.06	31.42	26.75
c115150.graph_c0	17.79	11.37	10.67	0.83	1.12	0.74	2.82	3.88	3.08	8.3	8.61	6.13
c115202.graph_c0	30.53	25.52	30.42	21.96	28.36	26.29	10.53	12.69	12.54	8.2	8.67	10.43
c115238.graph_c0	1.8	4.27	4.82	10.91	8.14	8.49	6.09	6.5	5.54	2.43	1.63	3.2
c115248.graph_c0	2.34	1.5	2.6	4.7	3.11	5.04	3.14	2.68	1.88	0.5	0.54	0.88
c115260.graph_c0	64.57	44.7	46.56	21.79	9.18	15.55	87.08	74.65	63.57	198.83	173.84	178.21
c115263.graph_c0	18.96	8.07	21.49	0.7	0.71	0.81	5.47	6.61	6.79	33.89	34.53	18.43
c115344.graph_c0	14.19	7.44	8.57	1.4	3.5	1.96	3.87	2.74	5.16	13.33	11.48	8.06
c115424.graph_c0	41.5	32.81	30.28	23.86	26.3	21.77	29.96	30.73	30.79	51.81	47.47	58.5
c115511.graph_c1	7.79	11.03	9.29	1.79	1.17	1.75	4.15	0.75	3.7	8.39	4.83	9.82
c115537.graph_c0	2.49	1.52	2.09	0.55	0.51	0.79	1.54	1.81	2.82	4.36	4.23	3.92
c115544.graph_c0	25.58	18.48	23.26	6.59	7.58	11.36	10.03	11.22	10.51	31.1	42.04	37.19
c115547.graph_c0	3.98	4.1	6.31	17.76	21.07	22.11	2.88	2.23	1.41	0.38	0.65	1.24
c115562.graph_c0	91.75	69.54	119.6	30.37	32.71	44.84	49.84	40.17	31.26	180.89	290.49	229.5
c115571.graph_c0	89.82	60.5	51.41	39.79	56.58	43.06	64.68	61.93	62.5	100.8	89.46	85.25
c115593.graph_c0	6.48	14.44	22.41	8.79	4.91	8.77	13.88	8.53	8.3	22.05	14.31	19.22
c115625.graph_c0	20	19.05	19.45	17.11	22.88	22.15	13.49	19.12	11.58	9.2	8.58	9.54
c115639.graph_c0	82.16	67.93	71.89	60.21	65.55	69.95	79.92	82.6	78.78	123.21	152.35	125.45
c115755.graph_c0	26.05	21.12	14.68	9.59	10.37	10.88	9.93	17.89	16.44	30.81	24.46	31.82
c115794.graph_c0	5.08	2.35	4.49	0.43	1.23	0.68	18.97	0.5	4.34	4.91	6.25	4.27
c115849.graph_c0	7.32	6.45	9.84	2.48	5.51	2.96	3.7	5.94	4.34	9.71	10.66	8.03
c115858.graph_c0	20.59	31.96	41.03	79.7	65.62	105.47	223.18	132.56	207.36	164.86	133.2	181.56
c115882.graph_c0	72.58	88.77	85.63	93.32	108.46	108.58	18.09	11.64	9.12	4.66	15.54	9.29
c115958.graph_c0	11.31	13.35	12.39	6.31	6.17	5.59	10.71	13.21	12.3	16.21	9.57	14.55
c115967.graph_c0	0.6	2.39	2.54	2.79	2.83	2.42	0.15	0	0	0	0	0
c115975.graph_c0	40.78	58.25	22.99	20.21	17.99	20.58	47.02	50.91	34.68	30.41	41.08	47.26
c116000.graph_c0	5.51	9.14	12.73	9.41	7.09	15.5	1.28	1.93	0.81	0.76	1.18	2.36
c116056.graph_c0	0	1.25	0	0	0	0	100.45	15.49	34.65	27.43	34.76	1.54
c116072.graph_c0	7.35	7.09	7.12	6.87	13.73	7.41	15.93	15.4	22.98	64.32	50.98	50
c116082.graph_c0	3.01	3	9.91	0.36	0	0	1.35	0	0	4.36	6.97	5.48
c116107.graph_c0	36.65	25.6	24.91	19.47	26.23	20.13	27.36	42.36	33.73	39.58	38.17	35.89
c116144.graph_c0	93.5	117.93	208.57	161.64	137.81	235.64	177.13	165.05	151.08	275.95	359.38	325.64
c116154.graph_c0	2.55	3	5.77	11.95	11.89	12.03	20.36	20.32	27.9	3.22	1.42	3.56
c116193.graph_c0	8.93	6.87	13.69	0.13	0.66	0.4	3.31	2.37	1.07	16.8	35.91	29.13
c116199.graph_c0	1.87	1.08	0.58	0.07	0.27	0.06	0.06	0.4	0.28	2.36	1.54	1.63
c116249.graph_c0	129.28	77.72	71.17	30.39	32.33	28.03	38.93	42.93	49.77	81.83	68.48	57.82
c116300.graph_c1	299.45	222.38	216.45	105.92	104.36	93.24	72.51	68.05	66.38	128.28	158.92	122.87
c116481.graph_c0	15.52	12.87	12.51	9.06	9.64	9.89	14.49	12.97	15.01	39.58	46.25	46.46
c116524.graph_c1	1.13	2.15	2.03	8.3	6.85	10.96	7.07	7.95	7.05	1.04	1.5	1.52
c116595.graph_c0	9.93	5.18	12.31	1.99	2.15	3.4	5.31	7.58	4.97	15.29	24.04	17.7
c116613.graph_c0	1.17	0.45	0.49	0	0	0.06	0.06	0.19	0.07	1.53	1.06	1.69
c116663.graph_c0	135.3	86.75	75.97	10.52	20.28	12.57	12.92	19.73	30.33	130.41	87.12	88.37
c116664.graph_c0	2.77	1.35	2.31	1.31	0.94	0.7	1.94	2.35	3.07	5.03	5.76	5.71
c116714.graph_c0	78.32	55.15	130.91	18.63	18.56	18.62	4.19	3.64	4.22	7.37	13.28	10.16
c116810.graph_c0	4.3	7.32	8.31	2.24	2.44	2.35	2.89	2.61	2.17	5.41	9.3	7.43
c116842.graph_c0	8.84	9.9	9.81	10.38	9.39	5.27	25.9	33.77	30.96	45.59	49.6	42.81
c116868.graph_c0	4.66	6.85	12.38	31.32	31.99	48.68	30.03	28.15	33.27	12.21	11.84	12.98
c116922.graph_c0	0	0.72	0	0	0	0	14.64	0.14	1.5	2.19	3.09	0.79
c116940.graph_c2	0.59	0.52	0.79	2.44	3.29	3.26	0.29	0.1	2.17	0.1	0.21	0.1
c117001.graph_c0	0.35	0.15	0.77	0	0	0	0	0	0	1.63	1.89	1.97
c117042.graph_c0	493.75	310.77	551.72	202.67	389.1	246.13	161.78	181.83	236.18	602.51	606.3	564.85
c117042.graph_c1	13.54	8.29	12.31	4.29	6.44	9.48	4.71	5.64	9.22	14.5	21.12	15.99
c117042.graph_c2	1389.48	1080.63	1562.18	689.21	955.06	948.34	956.26	1048.13	1054.39	2238.53	2974.36	2429.57
c117057.graph_c0	43.67	52.76	44.2	70.45	101.23	97.63	75.33	65.61	95.97	36.32	33.05	39.15
c117062.graph_c0	2.06	1.83	2.6	2.87	2.35	3	0.29	0.47	0.32	0.3	0.25	0.51
c117088.graph_c0	144.9	105.26	144.5	67.42	92.03	86.01	35.9	31.57	35.92	25.79	31.68	36.73
c117133.graph_c0	0.54	0.32	0.23	0.08	0.08	0	0.04	0.2	0	1.02	1.16	1.31
c117159.graph_c0	6.79	8.41	6.28	3.42	4.24	2.98	5.89	8.87	5.6	11.2	7.8	11.52
c117232.graph_c0	44.2	26.65	24.72	9.72	13.18	8.9	16.37	18.21	18.6	21.54	22.34	20.6
c117281.graph_c0	5.23	5.66	7.41	14.42	12.26	12.81	16.04	14.23	15.57	4.69	5.6	5.07
c117384.graph_c0	16.56	25.05	15.05	20.55	23.97	16.73	22.76	18.4	21.48	54.91	53.57	56.72
c117407.graph_c0	0.75	0.83	0	15.69	34.03	23.88	1.49	1.86	2.09	1.81	0.8	0.35
c117430.graph_c0	32.94	37.23	68.84	122.41	82.98	122.06	82.93	62.62	75.16	28.62	33.42	35.96
c117486.graph_c0	22.18	51.57	37.74	69.44	71.19	94.04	52.08	63.97	55.34	29.44	29.34	41.26
c117531.graph_c0	0	2.97	2.49	5.43	1.88	3.49	0.27	1.46	0.74	0.08	0.43	0.46
c117539.graph_c0	0.26	0.19	0.33	3.03	7.99	5.49	1.13	0.42	2.24	0.42	0.12	0.29
c117540.graph_c0	0	25.06	0	0	0	0	11.69	1.78	8.69	5.35	0.72	8.77
c117618.graph_c0	4.15	9.21	19.69	22.58	21.7	37.84	16.62	15.93	11.41	7.12	8.89	9.33
c117690.graph_c0	2.43	2.08	3.52	8.68	8.81	6.41	4.11	4.01	3.71	1.57	3.39	1.06
c117731.graph_c0	0	0.48	0	0	0	0	1.32	0.05	1.62	0.94	0.6	0.45
c117738.graph_c1	2.81	5.7	4.91	6.71	4.12	6.06	21.19	17.31	13.84	7.83	13.48	12.39
c117750.graph_c1	58.52	49.71	44.33	36.14	43.79	32.96	65.65	73.32	64.25	100.62	113.8	112.81
c117797.graph_c1	14.78	7.08	8.92	1.77	2.37	2.89	14.43	15.25	8.49	14.26	16.51	15.96
c117888.graph_c0	1.63	1.94	2.43	5.43	6.52	7.24	3.53	6.81	4.57	1.65	1.33	1.18
c118012.graph_c0	10.71	4.56	3.23	1.91	6.63	2.05	15.78	20.33	18.18	13.8	29.55	7.9
c118055.graph_c0	88.13	121.17	57.85	40.16	50.85	37.34	71.19	79.35	76.99	93.14	78.48	105.56
c118069.graph_c0	151.78	90.28	71.66	46.34	51.73	36.74	91.01	119.4	111.07	189.55	212.35	165.56
c118128.graph_c0	97.3	93.09	97.74	97.26	92.71	89.37	47.35	59.2	46.96	38.73	46.86	40.81
c118136.graph_c0	1.6	8.28	4.18	3.99	3.45	3.91	11.42	14.98	12.16	11.08	7.78	16.32
c118143.graph_c0	3.14	1.95	1.63	2.11	4.3	2.34	7.13	7.93	8.76	7.74	12.84	8.71
c118156.graph_c0	34.74	45.25	25.58	53.49	47.66	44.99	56.77	64.25	74.98	15.6	15.62	25.17
c118157.graph_c0	57.47	48.38	44.25	91.13	152.24	97.41	16.1	18.86	23.44	4.77	4.3	6.09
c118217.graph_c0	18.82	21.28	23.58	17.1	9.83	8.05	27.03	15.2	15.85	21	20.67	22.34
c118305.graph_c1	49.62	36.39	39.58	29.3	36.66	32.2	12.22	13.54	16.08	17.31	16.9	17.23
c118382.graph_c1	15.91	33.15	36.54	88.49	56.05	106.44	80.25	80.18	69.17	56.72	92.33	80.2
c118405.graph_c0	3.11	3.28	3.73	13.07	9.53	15.38	3.47	2.55	2.41	0.71	1.13	1.07
c118439.graph_c0	0.41	1.62	1.38	8.65	9.48	9.37	8.63	8.77	8.22	0.99	0.59	0.89
c118485.graph_c0	25.37	31.63	31.14	113.57	104.4	147.01	145.51	119.11	136.43	82.33	101.8	79.19
c118497.graph_c0	0	4.17	0	0	0.1	0	2.7	0.79	2.38	1.23	3.87	0.26
c118499.graph_c0	34.89	22.03	21.81	104.05	195.95	101.95	78.79	105.53	123.6	23.52	34.73	18.43
c118553.graph_c0	49.44	38.23	28.25	38.79	47.11	44.85	75.74	76.35	74.52	88.5	106.79	82.06
c118565.graph_c0	10.51	7.37	9.93	6.96	8.16	7.17	11.34	11.24	8.19	16.11	16.72	16.27
c118599.graph_c0	6.63	7.64	8.81	47.71	46.41	61.19	47.29	44.25	39.61	20.2	28.55	23.03
c118632.graph_c0	122.05	78.24	86.34	51.88	68.61	58.41	86.92	97.87	92.5	261.81	322.13	202.63
c118632.graph_c1	65.99	35.9	33.35	20.48	22.1	14.5	32.35	46.5	44.65	133.83	134.14	110.8
c118862.graph_c2	0	0.79	0.41	1.67	0	0.52	2.35	0.77	2.43	0	0	0
c118895.graph_c0	33	37.81	20.02	20.74	20.65	24.65	30.19	29.2	26.92	40.03	39.38	56.74
c118976.graph_c0	5.63	5.38	6.81	13.81	22.19	20.53	0.28	0.34	0.47	0.1	0.17	0.14
c119004.graph_c0	0	1.32	0	0	0	0	2.37	0.1	1.7	1.05	0.52	1.77
c119038.graph_c0	6.52	6.52	6.61	8.22	11.05	7.5	6.4	6.04	5.07	3.19	2.85	2.6
c119075.graph_c0	22.26	16.06	28.49	11.96	8.24	9.53	13.01	6.32	13.75	18.39	27.13	18.44
c119140.graph_c0	1.53	7.29	10.78	20	6.55	15.45	2.39	2.87	1.55	0.65	2	2.61
c119155.graph_c0	0.08	0.4	0.67	5.72	4.53	7.18	3.43	3.05	3.05	0.08	1.48	0.58
c119175.graph_c0	2.55	1.86	1.31	0.2	0.54	0.07	1.55	0.87	0.07	3.01	2.99	1.92
c119215.graph_c0	1.98	6.07	5.56	17.49	12.94	23.97	9.87	16.16	12.04	3.72	3.44	6.93
c119217.graph_c0	7.44	19.87	23.89	0.31	0.36	0.43	28.46	20.81	10.85	49.07	74.37	102.07
c119295.graph_c0	6.45	3.16	4.59	3.05	1.31	1.85	6.93	7.2	6.61	9.35	8.03	6.59
c119300.graph_c0	59.5	104.54	159.92	36.65	23.97	56.63	26.57	20.01	20.26	62.25	91.65	100.15
c119385.graph_c0	3.31	3.08	2.85	19.06	27.94	23.71	7.65	10.81	8.31	3.68	4.4	4
c119410.graph_c0	524.03	459.6	439.64	289.17	280.36	246.55	483.96	519.47	516.17	545.86	471.96	471.59
c119457.graph_c0	66.36	97.91	86.86	78.21	80.24	77.96	82.43	90.01	76.7	138.06	126.8	179.27
c119468.graph_c0	2.05	1.91	3.45	11.48	11.35	13.6	8.02	6.3	9.3	3.25	4.61	4.29
c119560.graph_c0	56.88	25.23	32.9	5.57	12.28	8.62	48.66	59.55	56.21	105.89	90.69	78.77
c119575.graph_c0	2.37	1.41	3.51	2	4.98	3.07	1.16	2.83	2.26	0.22	0.23	0.31
c119615.graph_c0	5.2	10.86	19.33	25.79	19.76	33.27	12.88	12.8	10.87	8.9	11.11	9.65
c119618.graph_c0	4.03	10.79	25.87	23.31	18.8	30.09	10.09	7.24	10.23	3.28	5.31	3.55
c119635.graph_c0	0	2.11	0	0	0	0	3.76	0.08	1.88	3.09	0.42	2.72
c119653.graph_c0	1.51	13.84	18.69	35.44	13.76	21.76	5.19	8.15	4.41	0.46	5.3	4.16
c119673.graph_c0	29.56	30.54	29.02	28.34	23.95	26.36	37.86	34.62	33.11	41.38	51.81	46.67
c119677.graph_c0	0.15	0.05	0	0.05	0.05	0	10.17	3.74	4.07	1.43	1.3	2.34
c119699.graph_c0	16.39	24.09	21.47	46.2	39.16	51.09	45.94	47.9	40.2	11.51	23.97	22.18
c119743.graph_c0	0.13	0	0.2	0	0	0	0.71	0.27	0	0.87	1.85	1.53
c119788.graph_c0	17.53	16.86	18.56	15.1	10.14	18.22	21.98	24.86	22.3	25.86	26.71	25.89
c119839.graph_c0	2.7	4.23	2.82	2.67	4.59	3.54	1.12	0.32	0.74	0.21	0.56	0.2
c119870.graph_c0	43.59	28.74	17	40.11	39.97	33.65	85.87	71.64	77.7	35.35	31.14	54.94
c119911.graph_c0	59.77	39.02	39.17	8.59	9.1	9	26.62	19.81	17.11	52.92	48.87	46.52
c119987.graph_c0	92.8	72.98	103.83	41.09	45.09	40.5	147.57	161.21	183.91	244.86	218.84	209.47
c120016.graph_c0	17.63	9.86	8.54	1.7	0.88	3.2	15.7	26.31	17.81	24.95	15.17	22.11
c120016.graph_c1	4.71	1.75	2.73	0.19	0.38	1.3	3.95	5.85	3.03	6.2	7.28	7
c120025.graph_c0	2.91	4.47	4.34	18.03	14.34	14.55	6.53	6.19	5.24	0.74	3.69	1.71
c120093.graph_c0	1.73	2.37	6.49	39.71	38.28	60.78	52.69	30.31	43.38	16.27	16.17	19.58
c120140.graph_c0	0.64	1.08	0.53	6.77	7.88	7.32	2.07	2.41	1.56	0.28	1.09	0.85
c120140.graph_c1	1.04	0.67	0.96	7.32	10.48	4.24	1.73	2.12	2.82	0.89	1.04	0.7
c120141.graph_c0	0	18.46	0	0	0.53	0.31	16.58	0.97	8.07	5.7	2.28	4.88
c120155.graph_c0	2.94	4.49	4.24	15.89	9.82	12.25	20.26	13.56	12.11	3.53	2.4	3.13
c120175.graph_c0	35.11	84.26	83.21	201.97	113.28	175.72	111.68	116.6	102.59	55.24	52.02	70.68
c120184.graph_c0	4.59	2.53	3.82	0.47	0.55	0.6	0.93	1.17	1.79	4.49	3.45	2.66
c120283.graph_c0	121.01	86.1	88.55	76.69	78.87	78.7	131.9	121.99	140.27	172.17	186.98	154.6
c120305.graph_c0	2.76	17.75	8.4	14.03	9.24	12.98	35.81	46.13	38.43	15.49	11.78	28.71
c120350.graph_c0	22.6	19.43	26.31	24.28	26.42	27.94	37.88	25.72	44.94	69.8	58.65	53.89
c120385.graph_c0	6.7	10.17	32.17	55.58	51.88	93.09	24.55	25.41	18.47	8.88	10.07	16.16
c120400.graph_c0	59.01	61.37	46.69	42.5	29.9	37.92	46.83	45.42	50.15	90.25	70.38	77.32
c120435.graph_c0	2.63	1.43	2.92	11.32	13.79	13.84	11.39	9.79	10.5	2.27	4.73	4.17
c120437.graph_c0	3.74	4.23	3.09	35.23	30.64	23.69	43.71	18.4	16.65	1.79	13.5	6.18
c120441.graph_c0	42.07	30.34	33.91	21.06	27.35	23.9	23.19	24.31	25.21	43.04	47.96	41.38
c120464.graph_c1	0.03	0.16	0.28	0.13	0.03	0.06	2.23	0.68	0.86	0.93	0.85	1.17
c120534.graph_c0	57.47	52.72	53.64	70.7	67.04	80.44	118.98	95.48	121.65	131.23	145.35	114.96
c120554.graph_c0	33.25	28.8	38.81	68.41	110.15	70.04	23.76	33.82	40.45	17.54	17.08	16.52
c120594.graph_c0	5.16	6.09	5.02	1.53	2.43	2.83	0.09	0	0.05	0.09	0	0.32
c120626.graph_c0	10.34	11.49	12.29	29.16	29.06	36.68	30.07	29.67	26.7	11.82	10.24	10.87
c120645.graph_c0	18.19	19.09	25.72	12	15.1	17.24	4.23	3.58	3.61	4.37	4.04	3.3
c120668.graph_c0	16.11	24.76	18.29	13.65	9.53	12.54	18.09	20.31	17.51	20.21	18.78	26.72
c120689.graph_c0	7.39	9.34	14.06	15.35	9.21	16.46	2.09	2.98	3.01	5.44	5.16	4.74
c120710.graph_c0	1.14	1.91	5.87	3.89	3.26	8.24	7.07	12.31	6.5	15.08	15.17	23.55
c120710.graph_c1	14.57	37.74	46.81	37.86	23.87	62.55	71.52	106.16	65.94	118.84	161.94	167.51
c120741.graph_c0	25.28	29.27	27.52	41.72	45.97	52.5	9.96	7.01	10.31	4.58	5.37	8.24
c120792.graph_c0	199.23	172.9	201.07	194.61	290.28	217.82	90.55	79.42	138.27	85.58	83.6	77.28
c120793.graph_c0	0	0.25	0.09	2.04	3.62	2.63	0	0	0.05	0	0	0
c120803.graph_c0	73.89	69.3	106.54	56.11	57.2	60.08	69.96	59.14	68.64	104.98	117.47	97.4
c120823.graph_c0	0.12	4.37	0	0	0	0	2.72	0	1.94	6.45	1.63	5.57
c120873.graph_c0	2.23	0.79	2.05	0.1	0.1	0	0.83	0.85	0.82	2.36	0.91	1.81
c120909.graph_c0	11.7	12.03	14.46	7.38	5	6.85	5.57	6.28	5.95	14.73	21.62	21.74
c120936.graph_c0	10.68	29.91	15.1	26.99	20.03	30.52	6.6	8.33	10.57	6.26	8.36	9.48
c120941.graph_c1	17.02	8.6	11.69	0.77	1.75	1.17	8.25	8.6	4.85	17.36	17.89	12.6
c120975.graph_c1	17.74	38.85	25.03	26.74	23.3	21.13	68.36	86.52	86.17	39.8	20.69	47
c120996.graph_c0	40.59	29.2	31.67	21.12	24.38	24.29	47.98	40.43	39.4	88.79	102.51	79
c121003.graph_c0	33.86	22.31	17.47	10.86	12.46	8.38	17.04	19.66	15.1	27.61	28.49	28.32
c121028.graph_c0	32.72	30.71	32.38	28.96	26.63	33.97	51.54	43.5	40.1	47.34	53.85	58.28
c121029.graph_c0	0.14	1.95	0.28	4.82	1.14	1.78	2.5	3.15	0.83	0.14	0.22	0.17
c121042.graph_c0	0.71	1.27	1.8	4.39	3.32	4.68	4.83	3.72	3.82	1.38	1.15	1.02
c121044.graph_c0	61.47	39.54	42.27	19.36	31.86	17.64	8.46	10.43	13.36	41.69	30.13	30.2
c121089.graph_c3	2.03	4.81	2.45	9.03	14.54	8.52	4.59	5.08	3.22	2.34	2.31	1.38
c121192.graph_c0	147.64	89.04	91.81	65.31	71.51	58.15	76.02	107.46	98.53	151.41	136.39	122.53
c121207.graph_c0	108.3	121.97	136.39	134.02	133.47	128.43	93.15	70.99	80.97	45.68	63.83	52.99
c121211.graph_c0	0.17	2.49	3	5.59	2.31	3.43	0.64	0.79	0.81	0.07	0.57	0.91
c121241.graph_c0	259.72	155.36	217.89	37.07	36.97	34.68	20.69	24.46	19.18	79.53	80.84	56.69
c121256.graph_c0	1.05	1.74	1.24	6.89	13.01	7.76	12.63	10.67	13.1	2.23	2.19	1.44
c121311.graph_c0	113.07	69.32	50.73	69.01	64.82	57.8	75.53	83.67	88.08	128.73	112.1	109.04
c121321.graph_c0	10.7	9.92	8.46	8.9	7.17	6.17	22.77	18.79	19.67	18.92	23.88	20.66
c121347.graph_c0	5.45	3.64	4.73	1.4	2.35	2.28	2.66	2.41	1.77	9.48	5.74	7.65
c121372.graph_c0	179.62	191.99	283.01	150.84	170.82	186.29	13.89	8.34	8.76	6.87	9.3	11.75
c121522.graph_c0	59.1	47.95	60.09	11.27	21.87	11.41	14.44	13.41	20.2	34.95	57.86	41.89
c121537.graph_c0	5.9	5.11	6.1	7.09	5.43	7.15	3.1	2.74	2.79	4.16	1.64	2.74
c121597.graph_c0	0.26	5.81	3.38	9.77	4.14	6.77	1.05	1.44	1.3	0.44	0.52	0.78
c121626.graph_c1	30.51	31.94	35.24	25.93	34.99	27.98	14.2	11.97	13.01	6.32	7.19	8.76
c121650.graph_c0	0.61	1.14	12.43	3.98	5.18	9.26	31.85	1.18	1.75	0.54	0.68	0.27
c121797.graph_c1	0.06	6.92	5.99	13.17	6.1	9.83	1.53	2.96	2.67	0	1.14	2.43
c121886.graph_c1	927.1	785.45	730.3	421.32	481.8	433.34	557.9	614.6	603.14	1311.05	1274.53	1233.54
c121906.graph_c0	7.13	9.41	7.67	0.09	0.56	0.09	2.4	0.18	0	7.51	6.65	5.6
c121908.graph_c0	82.51	64.36	94.14	47.28	33.19	36.83	76.49	65.81	61.81	137.32	118.26	149.94
c121914.graph_c0	16.53	11.73	14.24	13.23	14.51	11.77	23.38	24.86	25.15	36.96	40.57	31.46
c121924.graph_c0	0.69	1.47	0	0	0	0	0	0.22	0	2.86	2.05	2.87
c121940.graph_c2	1648.83	1578.4	2057.37	1370.25	1241.76	1707.91	464.65	628.72	736.38	978.1	749	756.09
c121982.graph_c0	8.78	15.17	28.59	17.39	18.59	20.65	2.08	1.85	3.77	5.84	3.66	6.42
c121999.graph_c0	0	4.67	0	0	0	0	0.2	0	1.8	1.51	0.37	2.32
c122044.graph_c0	30.24	50.71	20.88	6.69	9.45	15.77	74.18	42.28	64.63	79.06	91.27	147.65
c122108.graph_c0	17.89	19.19	24.57	22.43	33.8	23.08	2.16	4.1	3.42	0.83	0.4	1.15
c122142.graph_c1	0.28	0.73	0.74	1.85	1.71	2.59	1.22	0.94	0.74	0	0.44	0.23
c122167.graph_c0	27.29	17.15	22.04	8.7	9.13	8.49	14.39	14.13	12.84	30.65	36.55	32.43
c122175.graph_c0	114.26	113.45	150	451.42	773.38	583.54	27.85	38.35	78.2	0.1	0.36	1.11
c122225.graph_c0	25.81	18.43	21.88	11.51	14.79	11.2	3.19	1.7	3.42	0.42	1.51	0.78
c122232.graph_c0	43.65	24.79	17.14	4.46	7.09	3.58	4.07	5.56	5.07	371.01	369.2	300.53
c122250.graph_c0	0.17	103.77	0	0	0	0	69.73	3.26	44.79	42.43	18.63	46.56
c122277.graph_c0	9.97	12.9	6.03	6.35	4.7	7.08	10.34	15.86	10.68	12.62	9.93	19.29
c122348.graph_c0	18.68	9.25	13.33	6.3	2.91	3.05	8.27	12.2	9.29	19.33	19.66	14.38
c122423.graph_c0	0.08	4.65	5.01	13.03	4.6	6.79	0.92	1.91	1.12	0.09	0.74	0.49
c122430.graph_c0	3.16	2.79	4.26	4.55	1.84	3.31	5.23	2.82	3.46	7.62	6.71	7.68
c122431.graph_c0	0.92	1.49	1.25	2.92	1.93	2.62	1.67	0.86	1.18	0.24	0.45	0.29
c122438.graph_c0	28.99	24.31	24.97	24.97	26.83	24.17	13.25	17.69	15.6	7.42	8.3	9.33
c122447.graph_c0	54.45	41.46	34.76	3.1	3.61	2.37	7.08	3.26	2.66	6.49	7.07	9.3
c122449.graph_c0	6.18	5.99	8.33	13.45	17.75	14.1	11.45	15.07	12.36	4.57	5.46	5.11
c122456.graph_c0	1.78	3.56	3.58	11.95	19.11	12.61	10.23	8.72	7.62	2.81	2.74	3.7
c122464.graph_c0	61.69	27.01	63.64	18.55	10.85	29.57	13.93	11.93	12.12	30.81	40.86	30.22
c122472.graph_c0	2.64	2.31	2.68	4.49	3.36	2.58	19.65	14.87	12.73	8.14	9.39	11.44
c122473.graph_c0	126.4	321.54	320.73	313.74	203.88	328.04	560.88	511.92	541.69	771.48	709.05	832.96
c122480.graph_c0	29.29	49.85	44.05	96.44	78.35	108.83	62.51	76.19	80.16	29.34	30.99	55.19
c122486.graph_c0	97.35	66.97	92.85	17.52	14.48	11.04	23.65	16.72	17.18	38.08	54.37	37.86
c122491.graph_c0	2.42	6.05	3.66	11.28	12.48	14.15	9.68	10.01	9.74	3	3.4	4.83
c122500.graph_c0	12.82	13.17	13.2	9.73	12.21	10.81	22.96	20.12	20.17	20.02	22.96	23.69
c122515.graph_c0	54.12	45.63	69.59	31.84	27.34	28.5	38.31	38.94	41.4	83.15	73.48	66.69
c122532.graph_c1	4.4	2.58	5.5	25.9	54.4	43.36	11.32	10.45	7.44	3.88	5.85	4.36
c122544.graph_c0	7.09	5.3	4.84	3.71	3.39	3.25	9.24	7	9.3	11.12	14.21	13.16
c122548.graph_c0	0	1.64	0	0	0	0	0.23	0.17	0.08	0.28	0.2	0.19
c122556.graph_c1	3.59	6.5	4.29	25.98	45.23	34.62	17.36	17.3	12.42	1.52	14.94	5.05
c122575.graph_c0	36.19	27.08	32.41	24.56	30.78	23.57	67.95	68.77	65.43	53.08	64.49	49.75
c122618.graph_c0	3.03	2.78	2.44	17.79	22.91	29.03	7.05	9.96	7.3	2.9	2.37	2.22
c122633.graph_c0	0.06	0.13	0.12	0.06	0	0	0.48	0.94	0.07	1	1.59	2.44
c122637.graph_c0	19.55	13.56	19.34	15.97	18.89	18	11.56	10.53	10.7	3.9	5.54	3.86
c122657.graph_c0	68.63	43	56.72	12.24	16.74	11.4	22.06	28.43	27.34	66.1	62.12	41.51
c122730.graph_c0	1.77	1	1	1.41	1.38	2.1	8.03	6.56	7.29	4.73	5.05	6.05
c122793.graph_c0	0.4	1.12	0.79	6.68	7.91	7.48	5.97	4.99	9.63	2.59	1.32	2.58
c122815.graph_c0	129.07	100.58	106.68	64.96	73.14	58.62	77.97	72.58	93.81	174.37	135.66	141.29
c122826.graph_c0	0.06	35.38	0	0	0	0	18.79	0.35	9.14	8.02	10.12	21.52
c122923.graph_c1	2434.89	987.96	3408.66	2021.43	2219.27	3423.36	874.28	1186.24	797.35	2254.23	3460.25	1915.88
c122948.graph_c0	2.92	3.29	9.14	22.64	19.01	31.83	18.89	13.87	17.11	3.83	3.04	5.03
c122971.graph_c0	30.95	24.87	26.4	20.43	24.99	20.45	28.87	31.06	35.19	53.51	42.5	34.93
c122985.graph_c0	0.63	0.69	2.37	45.81	55.58	90.65	17.6	16.64	29.14	2.95	0.55	1.96
c122995.graph_c0	13.5	6.94	8.04	2.98	6.15	3.01	1.73	1.87	1.86	0.52	2.77	0.58
c122997.graph_c0	2.77	4.3	6.97	9.12	9.5	15.33	11.91	13.53	15.37	3.58	2.35	4.35
c123003.graph_c0	2.4	3.43	2.84	12.89	10.92	8.45	28.38	12.71	13.87	0.35	2.18	2.18
c123035.graph_c0	42.17	23.77	18.45	3.73	6.1	4.41	6.38	7.02	6.6	30.74	24.03	19.78
c123055.graph_c0	204.15	60.19	195.28	56.27	107.56	67.05	32.94	39.01	25.67	77.08	53.43	56.1
c123061.graph_c0	3.27	16.01	12.58	28.9	15.32	31.53	24.85	18.63	21.29	5.51	7.54	11.02
c123099.graph_c0	0	0.61	0	0	0	0	19.18	3.47	11.38	7.49	13.61	0.14
c123103.graph_c0	0.78	0.51	0.58	2.15	2.26	2.37	0.81	1.22	1.36	0.02	0.32	0.5
c123129.graph_c0	23.96	38.51	42.1	44.01	12.52	24.67	7.39	12.85	7.38	60.99	72.21	67.94
c123151.graph_c0	2.99	3.71	2.99	0.33	0.33	0.44	32.68	36.56	33	112.87	105.53	107.37
c123159.graph_c0	16.6	18.68	17	21.16	16.99	22.2	26.14	37.98	24.85	56.79	48.58	48.35
c123164.graph_c0	116.01	87.65	35.44	51.55	47.16	35.72	158.08	98.01	124.12	67.42	65.58	88.24
c123181.graph_c0	103.32	62.71	75.39	33.75	44.04	40.36	53.64	57.26	58.96	86.01	98.44	72.24
c123206.graph_c1	116.86	93.22	90.88	42.05	29.87	41.06	27.04	27.17	30.29	89.66	91.54	80.33
c123250.graph_c0	0.22	2.04	1.35	3.58	1.74	2.49	0.92	1.6	0.99	0.2	0.37	0.45
c123254.graph_c0	6	6.71	4.24	0.55	2.6	0.78	5.73	8.86	3.65	13.83	12.53	6.95
c123255.graph_c1	30.31	45.23	49.85	69.66	68.79	87.58	116.76	114.19	116.2	34.63	22.41	47.35
c123260.graph_c0	20.31	16.67	19.7	15.74	15.64	14.48	25.61	21.74	25.78	67.53	61.88	64.55
c123263.graph_c0	3.37	4.82	6.51	15.34	14.9	14.64	8.8	8.15	10.21	3.18	3.87	5.12
c123272.graph_c0	455.52	298.61	346.42	944.25	1407.84	1078.5	753.38	1102.25	1213.02	1101.12	911.25	754.84
c123301.graph_c0	32.16	33.71	25.22	22.94	22.58	19.34	23.76	25.02	24.71	53.02	47.26	49.16
c123327.graph_c0	7.64	3.31	4.28	7.15	16.96	9.17	0.51	0.26	0.53	0.05	0.27	0.26
c123336.graph_c0	51.65	30.05	43.48	18.67	25.64	21.98	1.61	1.81	1.85	9.39	9.82	9.32
c123345.graph_c0	30.36	36.69	31.15	12.35	6.76	9.5	11.74	7.4	10.18	34.56	40.04	35.44
c123359.graph_c1	0.03	1.53	0	0	0.1	0.08	1.49	0.53	1.82	1.18	1.1	0.46
c123367.graph_c0	2.14	2.07	1.51	5.6	11.77	7.25	0.19	0.77	1.15	0.66	0.36	0.55
c123385.graph_c0	56.51	37.13	54.37	79.68	47.8	80.4	11.38	31.18	18.69	13.11	23.47	7.63
c123402.graph_c0	7.6	11.34	15.22	25.12	13.6	22.88	9.28	10.31	10.31	6.14	5.5	9.42
c123421.graph_c0	12.08	12.91	13.14	9.83	10.55	10.18	5.8	6.05	4.91	3.04	4.31	3.77
c123438.graph_c0	0	0.24	0.23	1.18	1.67	1.38	0.51	0.41	0.57	0.18	0	0
c123471.graph_c0	14.67	21.48	12.11	13.83	7.54	14.86	43.36	30.28	28.21	37.88	44.51	43.92
c123476.graph_c0	212.01	172.25	180.47	153.36	211.78	164.19	42.7	46.85	49.89	27.26	23.83	38.48
c123487.graph_c0	219.83	159.11	153.22	79.74	124.09	89.14	134.49	164.24	159.5	256.53	270.31	225.05
c123514.graph_c1	0	5.69	0	0	0	0	5.04	0.16	1.98	1.46	1.43	3.4
c123520.graph_c0	156.04	148.12	141.21	126.96	124.29	106.09	190.79	177.37	193.93	440.21	393.81	363.78
c123536.graph_c0	0	0.72	0.52	2.09	0.68	1.27	0.14	0.78	0.08	0	0.11	0.17
c123543.graph_c0	1	0.69	0.82	0.26	0.33	0	1.05	0.86	1.36	2.39	1.71	2.49
c123569.graph_c0	72.08	61.76	57.62	22.88	27.58	22	11.82	11.01	11.21	26.26	28.84	24.27
c123572.graph_c0	15.08	17.71	16.4	25.69	26.15	26.97	16.77	18.82	15.68	9.9	10.75	10.01
c123615.graph_c1	20.01	19.1	17.48	33.06	36.92	33.11	33.64	36.65	38	11.73	14.68	12.35
c123639.graph_c0	17.77	14.96	28.38	10.65	15.73	16.22	4.73	6.92	10.85	27	24.05	19.25
c123648.graph_c0	0	1.46	0	0	0	0.01	0.49	0.04	0.22	0.29	0.15	0.21
c123652.graph_c0	132.51	95.45	119.71	42.14	71.2	38.45	47.35	48.99	52.13	140.85	129.23	96.03
c123718.graph_c0	124.7	57.14	151.22	218.55	262.33	224.72	43.2	43.78	57.11	52.01	46.48	26.96
c123770.graph_c1	12.94	12.75	15.74	11.64	10.98	12.29	19.52	23.24	15.19	22.34	27.42	24.87
c123843.graph_c0	0.68	0.49	0.37	1.12	1.79	0.94	0	0.11	0	0	0.11	0
c123904.graph_c0	0.09	0.48	0.64	4.98	3.5	3.66	2.61	1.94	0.41	0	0.4	0.27
c124030.graph_c0	0.58	1.97	1.07	4.46	3.7	6.41	5.45	3.08	2.94	0.6	1.32	1.61
c124044.graph_c1	1.73	5.09	7.25	14.75	9.8	18.04	10.28	7.62	7.58	2.37	5.12	4.21
c124059.graph_c0	2.33	2.74	2.72	6.71	4.8	5.37	2.19	4.41	2.64	1.24	1.41	1.33
c124085.graph_c1	0	0.41	0	0	0	0	0.29	0.1	1.4	12.36	0	10.02
c124225.graph_c0	0.28	0.45	0.25	0.1	0.14	0.05	0.63	0.9	0.71	1.2	2.6	2.16
c124249.graph_c0	4.6	6.86	6.31	3.61	1.23	2.76	6.88	5.4	6.87	9.43	12.56	12.08
c124280.graph_c0	198.42	123.81	123.42	15.76	16.48	16.17	91.26	98.2	97.6	212.52	208.3	188.29
c124293.graph_c0	524.93	308.73	379.1	180.9	365.28	219.64	196.49	241.29	262.93	484.97	438.99	371.29
c124298.graph_c2	6.92	8.95	12.18	8.18	5.9	9.29	20.36	15.05	13.07	29.62	38.5	44.17
c124301.graph_c0	3.47	6.49	5.46	10.38	13.11	12.98	11.59	5.31	6.33	2.51	4.39	3.29
c124303.graph_c0	0.03	35.77	0	0.07	0	0	31.17	1.37	20.48	18.43	6.27	24.65
c124354.graph_c0	16.57	55.89	37.07	17.49	5.22	12.92	14.38	6.54	8.93	29.65	24.16	40.78
c124382.graph_c0	17.76	18.21	34.54	15.39	11.08	12.76	18.92	14.11	17.1	22.98	24.46	25.92
c124408.graph_c1	5.79	6.59	5.84	10.38	10.42	11.8	7.01	7.51	8.19	4.06	4.83	3.94
c124430.graph_c0	49.78	48.5	54.31	59.7	88.45	68.82	40.19	50.11	54.44	26.7	29.87	25.08
c124436.graph_c0	0.82	1.23	1.19	0.61	1.09	1.73	8.51	9.02	5.04	12.5	14.19	14.62
c124439.graph_c0	8.43	14.4	25.99	57.19	50.82	86.22	33.3	38.86	41.6	23.25	19.29	27.01
c124455.graph_c0	2.81	1.52	2.34	1.84	1.8	1.1	6.23	10.09	10.21	13.07	15.62	10.64
c124467.graph_c0	0.53	2.28	3.57	10.55	7.71	12.01	7.13	5.55	5.76	1.91	1.59	2.66
c124495.graph_c0	13.77	12.72	11.19	20.85	21.37	18.08	4.3	6.95	5.75	3.64	4.33	3.58
c124495.graph_c1	12.39	7.08	6.19	23.31	33.89	27.53	7.18	7.9	8.06	1.23	2.3	1.91
c124500.graph_c0	3.58	5.98	4.73	3.58	1.96	3.86	5.09	4.48	5.59	8.8	10.92	10.91
c124529.graph_c1	16.49	10.98	12.01	14.73	13.16	13.87	47.27	48.05	44.81	55.75	85.31	68.19
c124535.graph_c0	1.15	0.81	1.06	5.85	4.72	7.36	3.31	2.09	2.1	0.28	0.65	1.22
c124538.graph_c0	0	4	5.49	10.52	4.16	8.97	0.63	2.01	0.86	0.35	1.17	1.86
c124541.graph_c0	19.43	20.64	22.39	0.81	0.28	1.25	0.34	0.09	0.68	1.93	2.08	2.36
c124541.graph_c1	40.93	41.43	31.28	0.44	0.1	0.42	0.21	0.97	0	0.75	1.48	2.34
c124541.graph_c3	8.61	8.61	14.61	0.16	0.37	0.1	0	0.16	0	0.68	0.78	1.4
c124575.graph_c0	2.82	6.07	4.71	6.28	4.88	5.05	17.83	22.9	17.75	12.44	10.16	14.21
c124577.graph_c0	4.46	3.31	2.91	0.16	0	0.04	2.88	3.56	3.83	6.72	5.24	5.66
c124611.graph_c0	6.32	14.48	8.67	27.2	20.38	29.98	47	46.16	37.02	9.88	12.83	20.7
c124640.graph_c0	0	3.39	0	0	0	0	3.26	0.15	1.48	0.74	1.07	1.23
c124685.graph_c0	0	104.71	0	0	1.79	2.29	25.06	6.38	20.61	19.77	16.35	31.8
c124693.graph_c0	17.92	17.76	19.15	26.03	33.87	29.47	8.03	12.84	8.79	4.22	3.92	3.9
c124710.graph_c0	122.97	188.59	270.95	133.12	110.09	209.7	122.03	115.36	100.78	167.31	234.76	213.29
c124731.graph_c0	0.41	0.52	0.29	0	0	0	0	0	0.91	2.02	1.53	1.35
c124736.graph_c1	35.96	31.85	35.25	17.28	18.59	17.41	10.18	9.65	8.52	8.9	9.45	9.25
c124806.graph_c1	0	0.11	0	0	0	0	1.49	0.56	1.31	0.85	0.2	0.11
c124857.graph_c0	29.8	17.88	19.53	3.63	8.35	3.88	5.27	8.8	6.92	30.08	28.7	24.75
c124909.graph_c0	0.75	1.29	1.03	0.28	0.78	0.34	0.74	0.42	0.53	3.42	4.45	2.99
c124939.graph_c1	55.89	49.32	49.4	26.14	29.6	25.46	31.51	30.62	36.41	58.84	55.09	48.88
c124960.graph_c0	5.1	2.6	4.81	1.58	1.52	1.7	2.29	2.6	2.8	5.28	4.08	4.56
c124999.graph_c0	73.92	80.35	93.84	153.2	141.12	186.01	38.43	41.14	38.03	14.05	27.46	22.54
c125008.graph_c0	141.06	148.94	127.14	102.95	81.92	83.21	184.11	157.66	165.61	255.7	205.1	227.29
c125018.graph_c0	5.24	6.63	11.81	40.91	31.77	52.31	32.33	26.64	27.51	1.53	2.44	2.6
c125054.graph_c0	0	2.75	0	0	0	0	0.57	0	1.31	1.41	0.29	2.81
c125056.graph_c0	143.45	100.3	117.76	58.54	64.52	53.01	87.26	99.09	94.81	131.97	125.3	106.76
c125079.graph_c0	2.72	8.22	6.26	16.17	10.73	19.56	9.96	11.41	10.63	4.04	3.73	6.37
c125088.graph_c0	26.05	33.96	18.48	11.25	12.39	12.42	16.06	17.21	19.18	44.05	26.87	41.99
c125121.graph_c0	4.27	5.14	6.89	9.19	13.58	10.62	1.93	2.1	3.63	0.76	0.68	0.65
c125131.graph_c2	93.8	72.88	76.57	77.17	95.08	62.77	111.91	129.66	153.15	351.39	326.94	251.27
c125139.graph_c0	8.84	6.53	5.84	4.03	3.23	2.55	4.46	4.73	6.26	10.28	8.96	10.33
c125145.graph_c1	90.41	76.07	117.57	45.27	34	29.39	88.22	68.54	83.24	45.57	61.04	58.75
c125152.graph_c0	4.37	1.91	2.25	1.73	2.51	1.26	4.92	5.13	2.37	7.58	7.97	6.3
c125194.graph_c0	0.51	1.77	2.89	9.92	11.5	18.05	11.25	9.92	8.35	1.7	3.89	3.32
c125197.graph_c0	0.12	209.31	0	0	0	0	66.55	5.85	30.62	56.32	3.59	5.77
c125199.graph_c0	0	3.63	0	0	0.09	0	4.61	0.18	1.85	1.08	1.72	1.54
c125201.graph_c0	101.42	81.27	78.99	66.37	73.35	74.24	98.89	101.11	106.73	136.7	112.35	122.4
c125215.graph_c0	46.28	23.43	28.28	4.01	7.82	4.06	4.11	4.81	5.27	19.33	18.04	20.95
c125218.graph_c0	26.76	20.26	15.93	4.54	4.95	4.08	12.52	15.58	14.09	26.43	30.32	26.41
c125222.graph_c1	50.63	54.48	58.03	35.04	45.5	39.83	3.77	2.98	4.1	21.62	20.71	22.33
c125223.graph_c0	79.33	61.43	77.71	49.35	62.1	50.63	15.93	20.72	21.85	23.44	29.42	20.21
c125232.graph_c1	2.44	2.92	2.74	8.58	11.37	11.64	7.01	7.23	6.77	3.65	3.56	4.37
c125261.graph_c0	8.46	6.23	6.75	3.14	5.54	3.92	10.19	8.31	6.13	18.51	16.15	10.81
c125269.graph_c1	7.11	9.48	11.18	18.27	20.63	22.71	9.89	11.06	10.67	6.45	5.64	6.18
c125277.graph_c0	5.78	6.4	6.41	6.54	9.66	8.56	8.47	6.86	7.5	1.44	1.27	0.8
c125281.graph_c0	5.9	17.24	28.55	50.39	42.46	74.47	13.26	16.3	12.7	6.37	6.29	7.68
c125314.graph_c0	150.5	90.49	149.87	12.8	39.1	15.65	7.33	9.39	16.09	117.65	78.72	70.58
c125330.graph_c0	0	3.18	0	0	0	0	10.09	0.8	12.32	13.9	6.78	7.25
c125331.graph_c0	0	26.71	0	0	0.37	0.24	3.94	2.08	2.46	1.56	0.8	2.7
c125359.graph_c0	15.45	32.97	19.26	11.42	15.33	13.33	1.18	2.02	1.66	0.97	1.37	0.71
c125387.graph_c0	19.42	33.69	23.57	18.21	10.88	20.32	40.88	30.39	36.37	41.14	30.19	50.51
c125390.graph_c0	4.86	4.81	7.31	15.1	12.71	19.03	9.22	7.89	7.6	4.67	5.11	7.33
c125403.graph_c0	88.33	49.65	88.57	7.23	12.78	9.14	2.41	3.15	4.28	15.31	13.38	9.63
c125415.graph_c0	1.86	2.76	2.1	7.21	4.7	8.66	4.56	5.48	3.74	1.55	1.37	2.41
c125478.graph_c0	1.59	1.59	1.7	3.36	7.23	6.13	2.24	2.49	2.55	0.9	0.92	1.44
c125488.graph_c2	28.11	21.66	25.63	14.43	12.47	11.8	21.31	21.08	23.67	35.57	34.49	31.68
c125488.graph_c3	775.25	716.88	915.06	495.95	498.94	473.69	324.52	348.39	372.31	639.61	841.13	629.11
c125490.graph_c1	74.34	95.93	90.13	49.16	33.38	45.42	70.58	68.15	57.44	84.49	75.48	91.73
c125509.graph_c0	18.96	45.13	14.98	26.78	20.95	23.62	50.22	40.82	36.06	34.87	38.45	58.02
c125526.graph_c0	1.21	0.84	1.41	0.09	0.39	0.05	0.5	0.13	0.2	3.36	2.78	2.43
c125532.graph_c0	0	2.74	0	0	0.03	0	0.74	0	1.52	1.01	0.36	1.51
c125538.graph_c0	82.09	55.67	87.81	56.64	63.18	74.06	75.41	73.27	94.86	151.22	137.56	129.06
c125544.graph_c0	35.64	38.12	45.98	93.44	75.62	67.67	53.32	34.31	49.57	21.58	42.2	20.19
c125557.graph_c0	1.48	1.85	1.89	7.03	5.4	5.26	5.68	2.91	4.22	1.7	0.91	1.34
c125640.graph_c0	15.36	20.98	21.04	1.46	0.87	3.11	1.65	0.49	0.39	23.82	25.19	28.42
c125653.graph_c0	7.77	10.47	16.22	7.65	5.8	4.43	8.65	5.72	6.43	16.55	24.19	17.02
c125654.graph_c0	0	11.07	0	0	0	0	2.01	0.24	5.3	3.31	0.6	4.74
c125672.graph_c0	64.41	71.22	102.09	95.49	81.65	106.19	36.22	39.17	41.31	21.03	20.66	24.25
c125675.graph_c0	25.25	27.7	47.77	11.09	11.4	13.58	25.14	22.49	20.89	55.26	85.89	64.96
c125695.graph_c0	55.68	37.68	33.39	17.13	20.77	14.45	19.97	21.88	23.98	38.93	42.43	42.26
c125714.graph_c0	0	14.34	0	0	0	0	5.18	2.92	1.57	3.35	0	1.41
c125720.graph_c1	3.63	5.6	9.24	4.39	5.74	6.38	9.62	7.28	8.2	8.81	14.5	10.73
c125785.graph_c0	0	1.25	0	0	0.01	0.04	0.68	0.03	0.95	0.46	0.53	0.19
c125788.graph_c0	8.12	6.93	5.26	0.25	0.08	0.04	14.54	13.31	7.41	65.42	75.34	82.89
c125801.graph_c0	0.04	2.24	3.18	8.14	2.94	5.45	0.39	2.17	1.49	0.11	0.7	0.91
c125806.graph_c1	0.04	0.09	0.09	0.21	0.31	0.88	0.74	0.91	0.86	3.58	2.35	1.91
c125852.graph_c0	6.71	8.77	11.76	21.06	19.4	26.76	11.87	9.55	10.66	6.63	7.88	6.39
c125877.graph_c0	8.9	13.27	15.64	52.15	22.48	41.6	48.33	24.82	31.91	9.49	6.43	12.31
c125897.graph_c0	3.39	3.82	4.89	6.43	3.75	6.38	1.22	1.92	1.34	0.41	1.29	1.62
c125937.graph_c0	4.22	4.41	3.3	5.55	4.55	6.14	34.61	37.72	31.41	30.04	32.3	33.49
c125951.graph_c0	6.26	10.23	12.58	16.29	13.52	19.15	34.35	28.89	34.24	9.95	8.51	13.9
c125958.graph_c0	4.41	4.73	9.28	9.61	9.62	14.52	4.49	3.64	4.4	1.87	3.61	4.08
c126021.graph_c0	7.73	9.27	6.07	7.69	4.9	9.44	16.46	15.63	14.21	15.03	13.7	16.93
c126044.graph_c0	0.22	4.56	4.36	7.58	3.24	5.93	1.33	1.84	1.68	0.8	0.76	0.98
c126058.graph_c0	4.22	5.15	6.43	6.42	5.94	6.6	21.64	19.21	19.73	11.6	16.22	17.75
c126104.graph_c0	128.71	109.89	142.86	25.32	32.12	33.08	84.59	90.75	92.76	180.86	163.2	127.47
c126124.graph_c0	1147.3	739.98	1002.48	377.11	421.82	343.31	610.59	573.09	521.34	749.84	771.13	606.78
c126159.graph_c0	99.91	82.56	87.49	86.15	116.65	87.44	49.24	61.98	61.06	41.25	47.74	35.89
c126171.graph_c0	0.81	2.04	3.99	5.42	2.03	5.52	1.2	0.97	0.48	0.52	0.97	0.19
c126221.graph_c0	184.12	183.95	150.54	93.97	109.57	111.02	75.84	98.01	95.91	173.69	139.1	164.71
c126258.graph_c0	0	0.83	0	0	0	0	0.43	0	2.42	2.3	0.12	1.73
c126330.graph_c0	15.23	20.95	9.07	17.4	19.97	20.26	52.4	45.21	44.17	28.35	32.39	54.84
c126405.graph_c0	19.33	10.28	17.7	3.92	3.44	2.79	6.61	11.4	9.7	17.76	21.74	13.55
c126405.graph_c1	10.01	10.97	13.09	7.79	5.67	4.35	8.24	12.43	9	14.29	15.83	13.53
c126409.graph_c1	16.23	13.53	10.74	18.61	20.94	12.9	1.84	1.53	1.12	0.64	0.2	0.08
c126429.graph_c0	0	2.73	0	0	0.02	0.04	0.71	0.25	0.63	0.31	0.36	0.63
c126479.graph_c0	78.05	65.48	66.02	65.63	55.12	57.96	81.92	79.86	75.07	148.35	143.24	122.27
c126533.graph_c1	0.06	0.12	0	7.8	3.07	1.06	0	0	0.43	0	0	0
c126555.graph_c0	1.29	4.8	6.19	9.21	6.29	12.31	7.52	6.71	5.42	2.6	1.6	2.82
c126602.graph_c0	10.73	17.54	12.61	7.77	5.97	7.43	17.1	15.92	10.94	20.16	14.1	25.42
c126637.graph_c0	0.16	5.13	3.56	8.69	3.15	5.94	0.96	2.19	1.02	0.03	0.98	1.51
c126640.graph_c0	14.81	16.11	21.17	39.98	44.47	54.35	37.86	37.87	33.33	17.74	19.94	22.03
c126665.graph_c0	4.93	2.79	8.45	4	4.18	6.85	1.02	0.75	1.14	0.97	1.51	1.29
c126681.graph_c0	1.56	1.75	3.44	9.16	6.07	11.61	11.87	7.12	8.48	2.55	1.23	1.78
c126703.graph_c0	14.36	22.94	22.33	40.78	37.91	43.83	37.87	21.63	22.02	6.95	16.47	17.72
c126704.graph_c0	10.43	13.01	9.59	28.07	27.59	32.01	33.06	34.8	38.57	4.36	2.08	3.91
c126741.graph_c0	0	1.26	0	0	0	0	0.85	0.8	3.05	2.06	0.51	1.11
c126755.graph_c1	571.41	329.82	526.72	207.63	302.18	235.73	264.79	288.81	291.67	685.57	731.89	490.46
c126788.graph_c0	58.47	41.25	57.42	21.49	22.67	27.52	48.1	42.13	43.91	68.51	69.71	50.43
c126825.graph_c0	55.33	81.22	34.04	42.41	33.23	38.63	118.47	97.58	97.63	72.62	63.72	119.18
c126853.graph_c0	16.97	31.73	29.22	50.99	46	53.18	7.84	8.35	9.47	3.46	1.87	5.91
c126861.graph_c1	119.33	76.66	83.77	12.41	8.64	12.06	44.66	43.87	37.17	133.32	155.94	162.24
c126884.graph_c1	6.38	7.38	7.75	14.68	16.07	14.66	11.98	12.82	12.91	5.61	6.31	5.92
c126936.graph_c0	16.77	34.25	19.25	56.69	61	62.03	68.54	76.32	58.13	19.15	20.92	30.89
c126943.graph_c0	0	2.34	0	0	0	0	0.12	0	0.26	0.78	0.19	1.15
c127004.graph_c0	1.2	1.99	1.7	7.59	7.87	8.65	5.58	7.04	6.11	1.42	1.46	2.69
c127061.graph_c0	3.07	2.14	2.38	3.52	2.62	4.55	56.2	66.69	63.59	35.3	44.85	28.62
c127091.graph_c0	3.45	7.04	6.66	33.02	30.8	38.53	28.91	27.75	39.82	7.62	5.57	8.84
c127168.graph_c0	110.19	88.88	106.69	157.71	189.79	164.44	96.05	70.42	85.04	40.17	49.28	40.88
c127186.graph_c1	308.9	243.61	233.55	97.49	99.35	90.55	104.88	76.7	87.54	79.03	110.82	99.25
c127265.graph_c0	13.93	12.01	12.72	2.72	8.35	4.62	9.28	10.27	11.1	21.02	24.28	16.12
c127306.graph_c0	0	87.46	0	0	0.82	2.68	64.94	7.1	12.87	17.02	8.23	10.32
c127338.graph_c0	0	29.56	0	0	0	0	5.43	1.69	2.68	1.6	0.23	2.09
c127352.graph_c0	8.75	11.98	27.31	32.72	40.06	48.1	9.8	9.19	9.85	10.2	10.82	10.75
c127352.graph_c1	14.22	17.14	16.81	29.97	27.09	29.19	10.83	13.27	12.47	13.48	8.82	11.45
c127358.graph_c0	0	13.03	0	0	0.05	0.05	1.56	1.26	1.69	1.25	0.83	2.44
c127364.graph_c0	1.91	1.48	0.81	2.73	6.62	3.68	1.13	1.28	2.56	0.23	0.12	0.17
c127400.graph_c0	235.69	150.74	276.12	112.09	175.13	137.63	41.61	58.62	44.17	85.1	81.34	73.01
c127407.graph_c0	0.1	31.85	0	0	0.49	0.31	10.57	4.62	4.38	7.22	0.85	2.76
c127427.graph_c1	11.18	5.68	8.71	2.6	4.48	2.58	17.13	12.96	8.81	20.82	26.16	16.88
c127462.graph_c1	19.86	17.25	13.52	7.17	8.88	6.74	8.29	7.15	7.89	19.7	17.56	14.21
c127490.graph_c0	5.93	3.08	6.16	1.97	2.22	1.73	0.96	2.08	1.4	5.28	5.86	3.25
c127501.graph_c0	6.52	5.19	7.75	13.98	14.27	10.14	2.03	0.08	2.06	0.98	1.08	0.54
c127508.graph_c0	153.5	133.12	165.22	97.38	93.99	92.45	126.34	124.23	122.74	247.65	294.04	268.12
c127533.graph_c0	9.02	6.34	5.62	2.35	3.66	3.65	0	0.07	0.22	0	0.28	0
c127570.graph_c0	21.48	18.54	17.4	6.08	7.17	5.17	1.83	0.82	0.73	0.54	0.65	0.52
c127575.graph_c0	0.83	0.7	0.63	1.71	3.76	2.54	0.66	0.88	0.25	0.04	0.32	0.18
c127603.graph_c1	1.09	2.33	2.55	16.16	16.49	20.18	12.33	12.03	9.88	2.01	3.42	5.09
c127612.graph_c1	8.8	13.08	11.45	46.78	107.47	54.31	16.75	21.88	14.3	8.36	11.51	11.53
c127642.graph_c0	49.47	41.79	73.45	16.69	17.06	15.98	16.04	24.9	24.46	87.45	57.56	62.18
c127644.graph_c0	0	5.52	0	0	0	0.08	10.7	0.18	3.89	2.48	1.25	1.75
c127652.graph_c0	27.26	21.5	30.9	22.73	24.61	20.42	14.92	13.37	14.13	5.6	6.49	4.08
c127698.graph_c0	1.36	0.32	0.89	1.72	2.37	2.13	0.95	1	1.06	0.5	0.36	0.23
c127714.graph_c0	9.04	14.16	15.86	20.69	22.05	21.27	10.99	9.65	11.65	6.8	6.51	6.29
c127715.graph_c0	3.74	2.82	3.96	9.07	11.44	10.02	3.99	4.71	3.65	1.72	1.54	1.22
c127717.graph_c0	0.08	64.49	0	0	1.66	1.51	106.06	5.25	16.18	15.96	9.07	9.65
c127726.graph_c0	11.85	15.29	4.28	17.95	10.76	6.19	35.27	27.98	22.33	12.78	15.54	22.63
c127729.graph_c0	22.75	34.27	55.09	5.39	4.79	5.36	7.31	5.11	8.51	62.28	88.48	76.69
c127758.graph_c1	0.66	2.95	2.03	13.45	6.31	11.47	11.5	11.13	13.21	1.8	1.9	5.33
c127763.graph_c0	0.44	0.53	0.67	1.55	0.87	0.44	6.64	10.38	5.83	6.32	10.94	21.39
c127773.graph_c0	0	6.51	0	0	0	0	0.92	0.13	0.35	0.84	0.78	1.59
c127785.graph_c0	3.37	8.8	5.25	19.65	20.32	21.01	19.37	18.85	14.17	6.02	6.53	10.5
c127791.graph_c3	815.55	730.9	895.4	737.3	968.15	915.05	220.06	245.32	289.97	133.21	183.31	164.7
c127817.graph_c2	14.65	10.3	24.49	0.76	1.92	1.25	7.08	6.71	4.28	16.56	18.04	12.35
c127826.graph_c0	0	3.75	0	0	0.19	0.03	0.66	0.48	0.71	0.63	0.39	1.13
c127854.graph_c0	71.28	44.65	89.7	1.81	3.62	1.46	2	1.33	1.37	25.86	38.02	19.42
c127916.graph_c1	5.7	6.45	6.52	12.99	31.86	12.2	4.54	5.05	7.66	23.02	14.54	16.37
c127963.graph_c0	7.05	3.49	4.65	3.74	6.16	3.55	1.62	1.03	1.93	0.47	1.58	0.5
c127978.graph_c0	1.13	5.7	6.62	15.47	7.73	12.38	5.13	7.55	6.63	2.28	2.73	2.97
c127979.graph_c2	29.45	29.5	27.92	30.68	22.58	31.73	44.84	45.21	34.67	58.02	57.1	76.36
c127983.graph_c2	2439.22	2108.41	2403.82	1249.74	1235.79	1648.14	278.15	303.37	326.22	260.62	380.42	394.15
c127993.graph_c0	51.92	48.41	42.96	34.06	33.87	28.44	81.2	72.89	73.91	99.94	82.77	104.15
c128009.graph_c0	11.06	9.81	9.64	9.61	11.56	8.03	12.6	13.91	12.28	20.68	23.7	18.4
c128017.graph_c0	13.17	10.67	10.64	12.44	16.62	15.52	21.35	26.45	21.5	25.3	30.62	22.25
c128021.graph_c0	4.55	2.34	2.92	2.77	2.5	2.31	6.4	7.88	4.82	5.11	9.35	5.79
c128031.graph_c0	11.23	34.92	58.78	70.95	58.03	91.68	40.23	24.8	27.06	17.98	27.74	30.77
c128036.graph_c1	83.07	96.74	112.98	73.77	64.13	93.36	109.09	122.42	104.36	200.94	325.08	277.12
c128037.graph_c0	7.04	6.43	5.62	4.66	3.82	4.36	6.44	8.6	8.76	13.46	12.89	9.51
c128053.graph_c0	6.48	5.42	3.93	5.24	3.38	4.63	10.01	13.28	8.83	15.15	22.33	17.69
c128060.graph_c0	1.15	0.87	1.06	3.24	1.92	2.03	3.03	3.45	2.94	8.59	5.63	8.86
c128077.graph_c1	5.74	3.75	5.12	2.74	2.9	2.33	3.64	3.85	3.39	6.95	7.54	6.88
c128094.graph_c0	0	81.3	0	0	0.08	0	52	2.26	35.24	23.28	8.65	42.24
c128107.graph_c0	6.67	11.34	19	36.23	37.77	42.79	21.36	19.25	23.11	4.96	6.53	7.37
c128131.graph_c0	102.11	124.95	149.12	63.95	75.87	68.68	64.95	51.92	73.89	26.92	32.64	34.77
c128148.graph_c0	6.55	4.23	14.32	0.93	1.6	1.59	0.86	2.48	1.44	8.36	12.15	4.42
c128154.graph_c1	37.15	47.07	52.07	46.64	42.71	64.02	69.72	58.89	58.41	85.26	120.58	121.35
c128166.graph_c0	3.33	3.67	3.97	5.41	5.89	6.33	2.49	3.1	4.24	1.71	1.72	2
c128194.graph_c2	213.64	120.87	168.89	78.85	143.21	89.57	142.87	202.04	219.11	227.37	232.66	163.38
c128221.graph_c0	1.32	1.24	1.52	8.26	9.15	6.92	1.86	2.36	1.83	0.31	0.2	0.09
c128227.graph_c1	1.04	2.43	2.67	1.6	4.79	1.84	0.2	0.21	0.94	0	0	0
c128317.graph_c1	46.36	73.9	86.68	40.18	42.49	31.78	110.34	88.87	93.38	40.49	23.32	27.11
c128337.graph_c1	20.74	83.95	71.11	69.38	55.1	80.3	181.28	237.96	149.32	50.03	54.82	99.65
c128346.graph_c0	5.86	5.42	6.35	15.74	12.56	15.98	38.36	33.68	37.34	14.86	15.4	16.77
c128359.graph_c0	47.01	34.14	28.69	23.39	16.68	19.77	43.55	46.58	53.93	63.09	50.66	51.89
c128365.graph_c0	83.5	141.78	168.36	135.49	130.21	141.73	254.02	257.27	298.84	619.44	602.44	679.13
c128381.graph_c0	0.18	0	0	1.35	5.49	4.72	0	0	0.41	0	0	0
c128390.graph_c3	0.52	1.38	1.04	0.67	0.14	0.13	1.54	1.85	0.72	4.6	3.39	2.39
c128413.graph_c0	3.15	4.11	8.79	0.94	0.55	0.53	1.19	0.58	0.91	5.18	7.74	7.76
c128420.graph_c0	29.61	35.02	49.79	36.85	36.47	55.02	26.03	21.73	23.84	8.28	15.38	13.19
c128422.graph_c0	1.35	4.23	2.92	11.43	12.18	15.71	8.4	8.52	7.23	1.55	1.71	1.69
c128444.graph_c0	137.68	112.69	102.76	82.9	97.85	80.89	107.04	110.87	110.18	164.28	167.19	145.68
c128471.graph_c0	11.07	13.38	15.48	36.25	34.37	42.75	12.42	13.49	14.43	2.26	1.15	1.38
c128475.graph_c0	3.04	5.32	2.87	10.93	11.82	9.87	20.36	19.08	16.89	7.25	4.6	5.78
c128477.graph_c0	7.69	8.2	7.57	19.09	30.46	27.01	26.25	33.33	26.88	27.04	29.08	21.14
c128478.graph_c0	2.25	0.78	1.7	7.67	5.23	5.2	5.37	3.71	4.11	1.03	1.91	1.03
c128486.graph_c0	29.3	25.81	15.12	2.09	1.83	1.86	8.06	5.47	2.34	10.33	17.36	13.39
c128502.graph_c0	5.11	5.89	8.38	22.78	17.67	25.36	12.32	10.39	12.13	9.79	10.91	7.44
c128506.graph_c0	407.77	240.75	606.51	176.24	411.88	206.2	50.46	73.26	121.4	401.5	278.29	229.59
c128506.graph_c1	827.11	463.7	660.64	173.79	405.6	195.45	95.95	108.67	182.48	682.22	388.4	419.46
c128507.graph_c0	2.84	4.92	3.72	2.7	2.57	3.18	6.28	4.41	5.36	5.05	7.27	8.15
c128510.graph_c0	809.84	401.71	506.27	16.73	22.81	13.86	1188.18	1484.01	1341.08	2969.55	2787.65	2408.41
c128515.graph_c1	0	5.63	0	0	0	0	0.65	0.84	1.17	1.3	0.3	1.31
c128552.graph_c1	0.11	0	0.22	1.69	0.97	1.6	0.37	0.46	0.25	0	0.04	0
c128575.graph_c0	3.29	5.63	5.98	17.83	13.63	23.94	8.38	15.82	10.37	5.92	6.63	9.26
c128608.graph_c0	327.06	244.48	315.81	110.4	143.56	117.39	26.2	27.77	25.67	41.78	53.32	51.91
c128623.graph_c0	0.7	1.93	2.1	2.25	0.82	0.88	0.6	0.27	0	0	0	0
c128628.graph_c0	52.48	46.32	63.12	99.32	188.84	121.27	34.77	34.54	44	34.45	30.04	34.88
c128637.graph_c0	4.51	4.4	3.05	4.83	3.5	4.06	10.31	10.34	7.8	10.02	11.74	7.76
c128648.graph_c0	39.32	31.59	39.3	26.6	31.32	34.13	47.07	48.99	54.68	49.74	62.92	47.6
c128656.graph_c0	343.73	175.42	244.55	120.84	149.39	129.07	166.62	187.34	186.07	276.86	306.13	193.14
c128658.graph_c0	7.14	12	19.11	14.32	17.41	13.01	0.75	0.36	0.55	0.71	1.44	1.71
c128669.graph_c0	4.84	3.95	4.5	4.01	4.06	4.06	6.77	6.22	5.26	9.47	9.38	9.04
c128681.graph_c1	0.34	0.24	0.1	15.98	22.92	4.18	227.92	207.02	11.27	0.36	26.19	78.25
c128683.graph_c0	59.13	31.55	61.44	13.64	24.24	16.78	26	40.6	37.56	65.03	66.76	38.99
c128739.graph_c2	418.95	266.25	384.25	231.34	322.25	257.08	378.74	466	471.77	564.49	513.26	413.22
c128741.graph_c0	123.94	82.06	85.58	23.09	26.3	22.17	117.2	143.25	132.67	212.98	212.86	169.17
c128741.graph_c1	39.58	36.67	68.35	45.47	40.79	39.67	67.36	94.77	87.19	105.85	112.61	79.66
c128776.graph_c0	9.45	18.33	27.05	19.79	21.44	25.29	17.18	14.22	12.12	34.31	43	33.46
c128817.graph_c1	2.84	8.12	7.19	2.07	2.23	1.47	11.89	6.52	4.93	8.42	7.48	12.86
c128825.graph_c0	21.31	26.17	26.69	56.7	51.78	52.72	13.44	21.54	23.34	2.95	2.1	7.13
c128859.graph_c0	0.36	0.23	0	0.07	0.38	0.29	5.98	7.54	6.77	0.74	0.7	0.84
c128862.graph_c0	135.03	136.08	193.39	207.06	216.85	232.26	136.82	133.3	136.68	84	96.18	89.99
c128907.graph_c0	16.43	15.06	20	19.67	24.14	24.41	6.71	6.74	8.3	6.27	7.23	7.81
c128917.graph_c0	0.03	1.74	1.79	5.41	1.72	3.77	0.55	1.05	0.31	0.13	0.54	0.54
c128921.graph_c0	12.98	14.04	14.87	20.01	20.66	22.86	1.48	1.72	1.78	0.55	0.44	0.48
c128935.graph_c0	1.59	2.34	2.07	14.52	16.67	15.17	3.31	3.35	3.57	0.29	0.4	0.82
c128980.graph_c1	40.37	37.34	40.75	15.8	17.68	15.91	16.32	17.77	22.12	34.77	30.7	26.94
c129032.graph_c1	493.46	408.45	448.71	298.83	376.1	307.97	192.75	214.13	225.09	191.37	216.29	168.27
c129041.graph_c0	39.77	35.88	20.71	24.82	14.31	19.59	30.84	33.09	35.26	29.41	35.4	37.74
c129060.graph_c0	1.58	2.22	2.85	1.41	0.55	1.15	7.49	6.79	4.9	10.93	12.9	15.75
c129087.graph_c1	1.31	1.12	0.66	0	0	0.53	1.04	1.46	0.73	2.52	2.28	3.94
c129087.graph_c2	0.93	0.42	0.6	0	0.14	0.13	0.46	1.09	0.73	1.62	2.09	1.16
c129093.graph_c0	22.13	19.98	15.94	16.96	23.24	17.67	27.31	24.57	28.83	39.23	33.2	32.02
c129097.graph_c0	1.48	1.96	1.82	4.81	4.21	5.13	3.4	2.91	2.36	1.32	1.14	1.5
c129115.graph_c0	20.23	8.15	12.1	2.12	2.5	1.49	9.94	11.91	12.17	21.18	12.4	14.48
c129118.graph_c0	0.34	1.48	0.88	4.29	3.22	5.13	3.15	3.28	2.49	0.81	0.54	0.62
c129146.graph_c0	3.14	1.22	0.92	0.39	0.79	0.65	1.6	2.41	1.65	3.26	3.34	2.28
c129151.graph_c0	6.77	7.69	7.3	24.74	35.26	27.33	23.05	33.46	32.83	9.31	5.92	9.91
c129152.graph_c0	54.56	35.44	58.8	20.85	38.98	25.1	11.69	13.76	11.86	54.32	42.22	33.05
c129158.graph_c7	0	2.57	0	0	0	0	1.34	0	0.45	1.06	0.13	1.15
c129163.graph_c0	0.82	1.43	1.59	4.47	4.25	5.04	2.63	3.12	2.93	0.88	1.47	1.46
c129172.graph_c0	3.62	4.2	2.69	2.53	4.16	2.7	2.73	4.57	3.55	6.68	6.52	5.46
c129185.graph_c0	106.89	66.54	78.33	25.85	42.13	30.94	36.23	44.5	50.82	107.5	83.5	82.91
c129211.graph_c1	346.86	258.95	360.01	641.75	1012.95	754.01	423.14	497.99	539.12	322.22	322.44	258.79
c129212.graph_c0	0	12.89	0	0	0.04	0.07	1.86	0.46	1.92	1.25	0.32	1.27
c129237.graph_c2	3.69	6.18	5.6	9.62	8.04	10.98	4.13	2.86	3.15	2.46	1.06	1.13
c129237.graph_c3	6.85	9.58	12.79	15.78	19.97	21.08	7.49	6.07	7.12	2.79	4.47	4.87
c129253.graph_c0	2.53	2.24	1.88	2.25	1.84	1.97	3.12	4.02	3.59	4.62	8.08	9.08
c129298.graph_c1	24.87	30.46	29.61	45.73	29.74	36	54.72	51.44	59.66	70.72	69.24	65.58
c129305.graph_c0	110.68	82.88	116.11	84.26	153.4	99.47	42.03	53.16	53.67	34.65	41.42	30.64
c129312.graph_c0	2.91	3.16	4.29	0.57	0.1	1.37	5.61	3.97	3.84	26.81	18.67	28.78
c129318.graph_c0	45.73	152.05	55.92	94.9	109.9	112.74	68.39	50.89	36.6	20.5	14.53	29.73
c129328.graph_c1	252.38	203.02	227.1	155.08	192.31	184.76	211.66	245.69	234.61	312.67	279.46	247.01
c129338.graph_c0	39.55	23.81	30.2	0.64	1.73	1.53	19.1	17.51	15.11	102.1	91.42	96.68
c129339.graph_c1	11.56	7.84	8.78	6.3	11.46	5.88	17.23	26.19	25.58	34.4	46.93	24.56
c129345.graph_c0	37.59	35.78	25.91	22.11	18.53	20.63	28.32	31.96	30.86	37.44	37.67	33.02
c129370.graph_c0	17.91	25.48	18.36	49.55	34.11	36.1	41.11	30.06	29.22	13.51	13.41	16.75
c129370.graph_c1	4.79	11.46	9.01	16.36	10.9	15.82	13.91	8.96	9.68	4.93	3.98	7.43
c129376.graph_c0	17.57	12.53	7.61	0.71	1.1	1.44	12.25	7.71	6.59	67.14	70.08	81.03
c129385.graph_c0	3.74	3.82	3.1	0.69	0.89	1.44	3.3	4.45	1.89	5.65	6.39	4.12
c129397.graph_c0	2.76	7.63	7.88	29.79	26.29	41.12	6.28	7.31	5.43	0.09	0.23	0.2
c129408.graph_c2	65.05	52.11	38.94	38.65	45.49	39.63	53.04	49.03	53.8	74.98	71.23	70.79
c129414.graph_c1	35.46	32.11	33.98	40.57	44.53	41.52	12.33	16.36	16.12	7.19	7.02	8.9
c129437.graph_c0	379.47	277.97	412.34	159.18	139.28	170.68	211.25	162.41	167.29	433.67	544.23	346.74
c129453.graph_c0	5.14	3.01	2.99	2.86	3.41	3.48	4.95	5.86	4.31	8.58	6.22	7.05
c129457.graph_c0	2.4	4.97	5.17	11.1	7.32	9.73	5.41	5.72	3.39	1.19	3.29	2.19
c129459.graph_c0	265.41	175.28	169.06	95.33	160.16	102.26	178.69	230.59	225.9	268.56	279.05	210.4
c129484.graph_c0	8.04	7.33	9.93	18.51	31.08	23.16	7.58	8.52	7.29	3.09	4.75	3.59
c129503.graph_c0	6.89	10.66	6.04	11.23	8.43	8.21	16.51	12.26	10.79	16.73	27.68	26.19
c129516.graph_c1	2.01	2.7	2.45	8.79	8.41	6.77	19.26	15.99	26.89	15.75	25.26	16.24
c129539.graph_c0	62.15	51.77	55.59	28.45	30.59	34.35	52.37	65.64	60.32	74.21	61.54	58.38
c129570.graph_c0	212.7	185.48	220.04	115.58	89.79	101.18	166.14	142.21	164.42	217.1	195.79	246.23
c129577.graph_c0	6.93	3.11	4.74	2.54	4.04	2.71	2.36	1.67	1.72	5.26	4.47	4.01
c129591.graph_c0	0	0.93	0	0	0	0	0.45	0	0.29	0.32	0.3	0.58
c129595.graph_c0	95.44	70.51	89.27	21.91	29.59	25.78	39.73	18.85	18.73	11.62	23.01	23.9
c129600.graph_c0	0.37	1.43	1.21	8.92	4.39	7.1	4.23	4.61	3.23	1.01	1.36	1.34
c129625.graph_c0	149.98	104.96	139.55	71.51	60.49	72.54	76.22	67.92	73.55	173.16	144.55	150.21
c129628.graph_c1	268.89	178.32	170.22	102.71	159.09	115.6	193.46	243.27	228.08	552.39	583.73	432.1
c129628.graph_c2	59.46	44.32	75.05	40.17	71.01	46.14	49.81	75.66	67.5	172.76	187.19	108.06
c129648.graph_c0	26.97	28.68	26.83	25.63	32.42	29.81	24.3	27.09	22.12	13.96	12.99	14.2
c129702.graph_c1	4.94	8.64	8.01	13.23	11.07	9.61	32.19	19.77	22.88	58.74	76.56	64.69
c129724.graph_c3	110.77	154.5	194.81	104.22	97.23	144.73	137.75	143.97	152.46	226.64	229.38	229.49
c129755.graph_c2	10.43	14.61	14.94	67.25	97.12	83.79	47.86	46.08	51.94	15.44	13.72	21.2
c129765.graph_c0	4.46	11.87	13.5	32.02	17.69	22.89	7.9	11.09	9.83	2.71	5.38	5.01
c129777.graph_c0	164.11	91.01	101.8	51.19	48.81	45.78	53.31	65.58	82.56	109.28	118.73	88.24
c129778.graph_c0	117.29	98.12	116.04	49.6	48.73	46.45	80.15	91.1	87.8	188.83	167.69	174.94
c129833.graph_c0	1.14	3.43	3.17	11.25	11.99	14.39	8	8.2	7.09	2.1	3.43	3.48
c129868.graph_c0	61.64	52.81	74.06	31.67	39.55	36.62	3	4.63	4.12	1.56	1.15	1.44
c129870.graph_c0	77.61	80.41	65.5	55.18	48.81	49.11	70.13	79.59	83.66	105.33	112.65	111.23
c129885.graph_c0	0	0.48	0	0	0	0	7.47	0	3.06	4.31	0.79	2.51
c129889.graph_c1	92.77	95.16	214.4	68.41	50.02	74.91	110.78	74.29	86.75	124.87	149.85	138.58
c129894.graph_c0	4.28	5.56	8.23	7.56	4.39	6.59	12.89	13.82	12.69	10.51	11.44	12.43
c129925.graph_c3	186.3	141.6	159.39	35.3	32.68	35.06	23.67	21.42	18.71	43.73	38.45	39.17
c129986.graph_c1	96.66	62.32	45.34	31.84	40.57	31.74	44.97	52.89	44.82	70.78	62.12	65.64
c129990.graph_c1	3.24	1.96	1.48	0.28	1.15	0.61	1.77	2.44	1.66	3.93	5.93	4.86
c130035.graph_c0	69.64	73.88	68.25	27.81	28.26	26.41	83.33	82.68	87.51	51.43	56.59	73.07
c130058.graph_c0	26.25	34.18	47.32	61.73	56.11	85.84	63	58.05	53.8	17.99	23.78	23.05
c130065.graph_c0	14.09	21.98	22.88	21.8	18.88	22.09	10.06	6.64	5.17	2.96	3.69	5.9
c130081.graph_c1	50.23	43.1	105.17	28.1	32.06	40.59	14.14	15.66	17.99	58.63	47.79	47.66
c130084.graph_c0	177.97	133.23	115.86	49.23	66.51	46.89	43.28	47.16	41.94	33.45	53.97	35.69
c130098.graph_c2	102.66	84.46	105.12	80.09	97.69	103.44	45.65	56.78	53.6	42.33	45.02	42.98
c130105.graph_c0	95.92	54.16	75.86	41.57	59.19	38.06	24.17	17.07	20.91	10.4	8.07	10.48
c130160.graph_c0	15.92	10.08	19.64	24.05	33.91	32.31	11.51	12.3	14.16	6.57	6.78	7.54
c130216.graph_c0	3.67	2.57	1.63	2.41	3.03	2.94	4.45	4.38	5.06	8.91	9.74	7.41
c130227.graph_c0	30.67	26.96	30.18	17.3	25.78	22.27	6.29	6.16	7.28	17.2	27.08	14.69
c130234.graph_c0	1.34	3.11	1.01	1.25	1.78	1.36	3.36	4.15	4.12	6.29	7.01	8.27
c130254.graph_c0	0.92	5.21	23.22	34.52	31.1	51.92	14.18	12.44	22.07	6.94	10.99	16.7
c130269.graph_c0	7.1	14.09	13.91	22.53	16.09	25.95	1.97	1.67	3.07	0.69	0.69	0.79
c130274.graph_c1	5.67	6.83	11.36	9.03	9.99	12.78	2.27	5.17	4.57	7.85	5.31	4.37
c130278.graph_c0	44.03	37.39	41.11	28.01	30.63	34.24	39.56	47.42	41.11	58.44	49.78	57.77
c130299.graph_c0	0	0.35	0.47	1.32	0.56	1.14	0	0.14	0	0	0	0
c130313.graph_c1	101.63	81.06	83.48	62.8	60.61	61.99	90.77	113.65	94.48	154.41	143.96	143.51
c130340.graph_c0	130.12	97.92	109.81	41.11	43.3	39.12	25.91	25.41	19.57	20.2	40.8	27.17
c130358.graph_c0	20.08	19.6	18.42	10.24	13.15	9.4	29.34	19.37	19.51	41.61	41.45	42.63
c130380.graph_c0	17.29	9.28	11.4	9.17	15.58	10.1	25.61	34.77	37.8	22.49	20.59	16.42
c130392.graph_c0	8.48	15.29	11.04	27.69	22.5	24.09	12.07	10.6	12.19	5.79	3.95	5.53
c130394.graph_c0	362.53	229.35	737.25	186.71	330.78	282.51	201.78	222.73	216.49	554.79	413.6	395.51
c130401.graph_c1	14.9	19.22	27.95	41.8	40.5	53.2	50.5	51.52	46.88	48.18	68.81	59.36
c130427.graph_c0	7.29	7.78	6.61	9.79	10.15	10.17	16.08	17.62	12.39	20.26	18.96	21.25
c130442.graph_c0	11.21	9.38	8.33	5.83	5.22	5.7	16.92	23.97	14.63	18.13	17.56	14.37
c130466.graph_c0	11.75	7.6	7.35	3.7	4.46	2.97	7.66	4.53	7.42	6.91	10.56	8.44
c130469.graph_c0	87.27	71.42	66.77	77.17	86.79	79.86	45.99	39.61	39.91	29.79	30.69	30.57
c130478.graph_c0	23.4	17.62	34.18	32.53	31.75	33.74	14.87	15.17	16.58	13.11	14.85	11.55
c130500.graph_c4	39.57	30.99	26.73	5.92	12.14	10.08	14.41	19.4	14.22	36.52	36.59	25.66
c130503.graph_c0	29.95	30.72	42.86	28.6	35.08	34	17.83	15.56	16.2	12.5	14.31	14.05
c130522.graph_c0	88.56	62.24	69.28	58.99	63.62	59.95	72.65	74.67	68.14	110.97	107.82	101.41
c130523.graph_c0	4.88	8.81	9.06	30.72	19.99	28.68	12.72	13.13	11.46	5.44	4.17	7.39
c130529.graph_c0	11.74	22.57	14.43	59.15	153.27	98.68	84.44	66.29	73.37	18.49	31.07	44.03
c130543.graph_c0	299.98	347.52	342.96	600.2	865.97	730.64	737.96	880.04	1008.13	807.47	639.16	745.35
c130614.graph_c0	280.2	206.19	222.29	85.01	96.57	95.85	145.48	178.19	176.87	295.84	288.28	238.43
c130616.graph_c1	55.3	54.44	61.04	46.96	37.12	51.57	4.3	4.32	3.68	2.16	5.8	6.75
c130619.graph_c0	94.58	59.61	53.39	4.8	3.45	2.37	22.98	27.78	21.91	103.53	92.6	92.63
c130630.graph_c2	5.57	8.88	15.24	9.44	10.27	11.54	1.87	1.38	1.95	0.69	3.25	1.71
c130645.graph_c0	12.2	9.35	11.95	58.34	98.94	64.09	5.58	5.33	4.39	1.17	1.35	1.71
c130646.graph_c1	3.71	12.74	15.35	23.32	15.03	27.01	10.52	10.77	9	7.85	7.53	10.82
c130650.graph_c0	103.94	86.88	91.37	105.78	149.63	125.72	36.45	45.99	42.11	3.43	3.29	4.67
c130652.graph_c0	2.53	6.44	6.54	27.6	26.64	25.56	21.66	14.57	20.08	4.01	2.9	3.11
c130653.graph_c0	0.27	0.7	1.21	8.95	4.58	10.09	8.85	9.11	10.24	0.87	1.31	1.4
c130658.graph_c0	3.36	6.48	1.33	2.44	3.32	2.94	12.92	16.24	9.52	10.51	16.91	15.97
c130681.graph_c0	50.3	158.56	71.03	289.18	189.69	304.25	366.89	321.83	335.56	92.27	66.74	169.01
c130724.graph_c0	0	0.14	0	0	0	0	0.61	0	0.97	0.8	0.18	0.39
c130732.graph_c0	0.74	1.24	1.88	5.83	4.48	8.58	4.15	3.43	4.41	0.88	1.29	1.49
c130758.graph_c0	12.46	13.69	10.84	12.65	11.53	10.24	15.42	19.65	17.1	30.45	23.79	31.97
c130767.graph_c0	1306.21	893.92	1183.21	340.13	304.01	341.68	691.23	1053.13	895.19	1311.18	1066.61	981.41
c130785.graph_c2	11.93	11.3	17.76	33.28	37.52	44.02	18.41	21.63	19.18	9.59	11.48	14.79
c130792.graph_c0	17.84	14.23	22.22	11.1	15.59	14.15	3.57	3.52	5.15	1.94	2.98	2.71
c130793.graph_c1	21.36	12.52	24.49	4.91	8.58	7.23	5.16	7.87	7.39	23.68	21.73	15.82
c130801.graph_c0	13.67	14.48	17.84	25.15	19.99	24.71	11.25	13.58	12.19	8.84	8.53	10.89
c130804.graph_c0	0.37	0.38	0.31	1.35	1.03	2.03	0.62	0.16	0.69	0.05	0.17	0
c130856.graph_c0	2.1	5.95	5.13	17.55	7.01	12.01	38.33	22.86	22.22	8.54	10.47	12.21
c130881.graph_c1	12.04	12.09	21.28	12.55	13.41	16.66	1.46	1.16	1.38	2.01	1.47	1.77
c130886.graph_c2	0.15	1.6	5.26	5.17	4.21	3.5	1.04	1.66	0.67	0	0.16	0.37
c130904.graph_c0	0	0.48	0	0	0	0	8.67	0.1	12.54	5.34	3.35	0.3
c130911.graph_c1	0	21.99	0	0	0	0	6.55	4.23	1.36	0.13	0	2.96
c130953.graph_c0	82.24	56.22	54.09	37.56	47.23	32.77	40.81	54.2	59	90.57	74.23	67.44
c130988.graph_c2	62.4	49.16	45.12	100.38	166.24	103.87	82.99	97.2	100.39	41.73	38.25	40.87
c131000.graph_c1	24.27	36.24	20.12	52.68	38.05	47.48	108.15	114.85	81.42	18.39	31.15	31.83
c131013.graph_c1	289.32	173.51	248.15	104.55	146.44	123.33	234.72	282.88	248.25	392.44	517.37	389.79
c131014.graph_c5	172.77	134.67	188.77	385.9	433.88	410.59	476.63	394.78	523.85	135.44	190.62	206.9
c131017.graph_c1	40	34.46	34.67	49.73	44.3	59.38	27.69	24.47	37.23	11.8	14.02	20.15
c131019.graph_c0	3.81	1.7	2.41	3	0.04	0.08	4.71	6.07	2.07	17.47	17.71	12.32
c131026.graph_c0	4.11	3.93	3.93	2.03	2.79	1.57	10.66	12.55	18.95	13.29	17.54	13.19
c131034.graph_c0	8.6	6.88	7.4	6.89	10.13	8.91	14.16	19.51	23.08	14.9	18.14	12.6
c131058.graph_c1	152.54	92.87	80.41	26.7	35.33	29.59	28.81	32.65	32.44	43.89	56.71	42.25
c131060.graph_c0	0.74	0.59	0.95	2.59	2.8	1.67	0.91	0.5	0.48	0.14	0.44	0.37
c131065.graph_c1	67.93	53.96	55.13	18.57	21.66	15.98	9.95	6.49	9.46	6.39	20.04	8.75
c131077.graph_c0	5.67	8.61	14.9	30.26	35.1	43.18	16.85	20.07	19.96	14.89	13.25	13.7
c131084.graph_c2	42.13	34.65	45.21	45.52	51.8	45.39	28.27	32.35	30.64	18.63	17.54	19.89
c131099.graph_c0	265.56	158.37	179.78	49.25	46.34	57.19	48.35	61.1	62.87	174.41	132.81	120.01
c131099.graph_c1	109.58	76.94	121.26	33.12	35.73	35.72	28.35	36.35	35.01	94.56	78.42	65.27
c131100.graph_c0	41.06	32.49	35.84	25.33	35.48	28.48	13.39	12.95	14.8	36.6	38.41	37.04
c131101.graph_c4	66.04	59.5	71.94	113.81	169.5	135.85	9.97	10.1	12.76	3.72	9.14	5.47
c131145.graph_c1	36.25	27.76	22.41	3.8	4.51	2.91	9.5	11.99	7.46	30.54	30.77	22.88
c131173.graph_c0	48.75	37.85	36.61	31.52	46.56	34.09	10.07	12.99	12.13	1.68	1.3	2.41
c131187.graph_c0	12.92	13.2	10.1	17.9	18.55	17.58	11	13.43	9.98	5.06	5.22	5
c131190.graph_c0	37.81	29.09	32.11	5.01	6.04	2.46	25.89	24.17	20.83	44.61	51.36	51.89
c131195.graph_c0	253.03	185.63	237.76	84.15	82.27	93.74	124.79	110.43	100.35	322.6	356.75	286.76
c131205.graph_c0	65.49	66.1	66.03	229.17	315.79	296.56	200.49	230.03	250.04	187.92	202.35	182.44
c131209.graph_c0	83.17	68.32	89.43	74.8	78.54	73.13	53.66	55.25	53.16	27.9	34.58	27.86
c131211.graph_c0	0	4.72	0	0	0	0	0.42	0.05	0.5	0.49	0.08	0.49
c131213.graph_c1	1.74	1.45	2.02	3.83	5.42	3.87	1.52	3.64	1.3	1.67	0.86	1.94
c131214.graph_c0	21.23	30.23	29.6	42.58	32.19	45.28	77.42	68.24	56.18	68.05	117.93	103.15
c131223.graph_c0	26.77	16.54	18.19	3.88	7.21	6.4	5.95	9.01	6.48	18.54	22.61	15.24
c131224.graph_c0	17.12	21.52	19.43	17.61	10.72	20.04	147.83	186.28	149.18	107.89	84.96	91.86
c131239.graph_c0	121.41	73.23	82.03	43.53	57.71	53.6	34.68	38.57	48.41	83.9	98.53	74.18
c131245.graph_c1	11.11	3.67	10.03	9.5	12.04	12.52	5.72	5.57	4.14	2.1	2.44	2.32
c131250.graph_c0	43.76	47.83	46.2	38.99	42.35	35.57	26.27	34.14	28.89	14.2	17.58	19.59
c131283.graph_c3	27.37	33.27	21.43	28.88	23.63	25.64	55.56	60.94	52.77	39.13	37.71	60.19
c131287.graph_c0	40.24	29.11	33.75	18.6	21.86	25.6	32.8	31.08	25.74	76.1	86.31	69.18
c131293.graph_c0	140.7	101.66	177.41	67.76	45.34	61.59	71.06	59.58	81.6	138.54	126.51	109.62
c131300.graph_c0	167.05	94.56	117.65	45.75	59.14	44.18	267.96	299.1	293.12	298.25	303.04	244.62
c131314.graph_c0	12.44	13.53	9.44	11.47	5.57	9.17	18.33	10.72	16.71	26.55	21.96	26.11
c131335.graph_c2	32.27	19.97	27.89	19.32	25.62	21.61	26.04	31.98	30.89	40.79	42.05	32.93
c131414.graph_c6	36.61	37.13	26.08	28.26	29.98	26.6	39.78	51.41	48.83	63	54.01	53.45
c131416.graph_c1	8.71	9.56	7.88	6.5	8.1	4.87	9.11	8.01	10.16	16.35	18.31	14.56
c131433.graph_c1	83.17	50.3	55.29	28.02	58.46	32.6	27.03	41.67	49.81	111.37	87.71	75.19
c131454.graph_c1	625.19	403.2	517.35	33.07	25.26	27.11	335.4	429.38	421.93	657.03	649.67	557.58
c131476.graph_c0	695.84	495.52	505.01	290.49	490.51	339.84	407.28	495.55	555.19	863.74	764.21	688.82
c131493.graph_c0	31.42	21.45	17.38	15.05	15.43	13.13	26.2	25.84	22.62	39.82	35.45	30.55
c131497.graph_c1	250.1	160.58	159.04	107.77	141.97	104.27	145.21	173.05	179.73	262.5	257.69	238.26
c131499.graph_c1	62.48	35.35	45.97	4.34	7.8	4.53	20.65	33.62	40.44	118.73	108.72	79.25
c131499.graph_c2	10.7	7.01	10	11.08	15.69	15.3	9.34	6.89	8.78	7.24	7.05	6.73
c131506.graph_c0	0	4.65	0	0.08	0	0	0.33	0	1.86	1.79	0.54	1.75
c131511.graph_c0	8.48	21.91	16.32	16.54	8.19	15.58	42.8	30.31	25.34	36.16	31.75	39.84
c131546.graph_c0	38.96	33.46	39.49	73.94	66.42	98.05	55.43	57.11	55.57	30.63	39.26	31.23
c131554.graph_c0	3.83	7.47	7.29	14.05	11.09	17.44	9.89	12.02	10.91	5.39	4.89	6.48
c131580.graph_c0	8.55	8.79	5.5	12.13	12.42	13.02	21.84	16.77	16.16	3.24	6.28	7.16
c131583.graph_c0	5865.39	2291.43	2796.11	1058.41	2411.87	1267.91	1578.23	2109.57	2160.51	4280.77	3735.91	2971.43
c131624.graph_c1	17.29	17.79	15.49	17.54	18.69	19.49	7.33	9.48	9.78	6.88	6.17	6.77
c131628.graph_c2	1.82	5.37	6.84	17.34	10.12	15.64	9.46	7.74	8.9	4.17	1.87	3.2
c131675.graph_c1	118.5	85.08	60.26	70.26	61.54	53.61	131.66	153.77	157.07	157.36	157.08	159.06
c131683.graph_c0	4.65	3.97	3.77	4.21	4.36	3.92	7.33	8.1	5.24	13.21	15.41	15.88
c131684.graph_c0	12.42	10	10.84	12.81	10.61	13.18	26.03	22.84	26	25.39	24.11	24.57
c131695.graph_c2	0	0	0	2.29	2.11	3.02	0	0.23	0.38	0	0.25	0
c131713.graph_c0	2.34	2.3	2.97	3.81	4.16	5.52	7.93	10.16	7.76	9.3	9.31	9.08
c131719.graph_c0	12.71	11.43	7.61	9.89	9.44	10.44	13.99	15.57	16.27	16.53	17.68	15.15
c131726.graph_c0	35.48	33.33	36.06	26.74	21.28	26.08	33.61	34.12	36.47	56.53	59.21	52.36
c131772.graph_c1	2038.51	1102.51	1799.22	733.03	1042.2	760.53	456.18	700.84	675.13	2276.25	1625.36	1470.27
c131777.graph_c0	5.26	9.59	7.64	19.35	20.58	20.68	10.39	13.46	10.1	5.27	5.81	6.76
c131830.graph_c0	200.53	116.55	177.1	45.15	57.5	46.69	95.8	114.02	131.79	220.04	197.37	160.49
c131856.graph_c0	73.5	49.11	53.18	31.8	39.32	30.54	33.27	45.04	47.15	85	85.2	69.43
c131859.graph_c1	257.71	157.21	163.64	115.34	190.16	124.66	144.26	190.25	204	322.76	275.29	246.66
c131870.graph_c0	80.08	65.5	84.98	76.64	101.57	91.26	23.16	23.22	32.22	14.82	19.13	17.69
c131886.graph_c0	173.22	102.02	71.81	48.18	107.25	62.13	101.17	119.46	120.57	150.27	169.76	121.36
c131886.graph_c3	1.5	1.82	2.34	0.67	0.32	0.67	2.63	1.95	2.06	4.15	6.76	3.66
c131893.graph_c0	241.72	202.44	205.72	153.91	216.54	161.93	8.64	9.53	11.08	15.53	22.79	17.88
c131903.graph_c0	0	1.33	0	0	0	0.07	5.14	0	1.62	2.52	0.65	1.24
c131915.graph_c0	0.1	46.18	0	0	0.1	0	31.44	0.85	20.44	21.3	9.8	28.11
c131917.graph_c0	17.16	15.45	12.81	23.16	21.01	19.08	59.23	63.81	58.39	29.41	41.26	52.27
c131919.graph_c0	7.67	7.42	12.12	6.44	4.55	7.89	12.22	11.35	11.72	15.02	11.07	15.63
c131927.graph_c1	4.68	11.65	9.63	16.51	13.98	24.48	22.69	15.22	16.34	4.71	6.21	7.2
c131946.graph_c3	2.85	3.89	3.73	3.52	2.88	2.77	6.39	5.66	6.16	13.21	13.67	13.28
c131967.graph_c0	0	1.42	0	0	0	0.04	11.07	0.13	6.13	1.07	1.21	0.32
c131973.graph_c5	14.44	9.63	15.11	10.16	10.77	10.35	11.58	11.33	11.93	22.07	23.15	19.03
c131989.graph_c0	1.31	1.83	1.71	4.49	5.87	7.19	4.62	2.56	3.61	1.14	1.2	1.39
c131997.graph_c0	7.57	10.67	13.21	19.13	17.09	18.95	10.31	9.69	13.08	6.84	5.97	7.91
c132023.graph_c0	4.07	2.11	4.05	4.92	4.34	3.28	3.28	4.77	1.02	0.35	1.02	0.93
c132034.graph_c0	0.2	0.69	1.66	6.57	9.01	5.98	2.7	1.16	2.65	0.32	0.11	0.32
c132034.graph_c2	0.47	1.98	2.22	8.87	19.89	10.88	4.61	2.12	2.58	0.45	0.13	0.34
c132035.graph_c0	28.1	19.05	23.11	17.75	27.1	16.95	38.03	33.63	36.63	42.5	38.74	41.07
c132041.graph_c1	19.85	13.15	14.59	14.37	18.04	12.25	3.47	4.21	4.84	0.3	0.36	0.17
c132046.graph_c2	25.14	20.31	19	11.14	15.01	12.61	15.29	13.25	13.5	25.86	27.79	27.33
c132056.graph_c0	21.83	18.38	24.37	14.95	8.96	11.03	3.32	2.09	3.38	2.56	2.48	3
c132061.graph_c0	2.74	2.97	2.81	1.66	1.47	1.53	3.18	3.35	4.4	5.63	4.92	5.97
c132068.graph_c3	7.14	5.37	5.89	5.43	4.58	4.8	9.35	9.64	9.46	16.82	12.79	13.1
c132122.graph_c0	8.74	8.63	10.77	8.64	7.36	7.39	10.55	9.21	10.42	17.84	13.56	16.21
c132126.graph_c0	5.32	4.17	5.11	0.18	0	0.03	1.04	0.6	0.14	75.73	66.34	58.7
c132126.graph_c1	3.01	5.89	3.2	0	0	0	0.88	0	0.2	52.28	50.03	42.14
c132161.graph_c0	48.08	37.68	44.2	21.73	22.78	22.75	25.17	26.83	24.25	40.86	39.53	41.32
c132195.graph_c1	8.21	14.35	7.72	40.68	21.96	43.05	27.03	27.52	25.43	8.72	7.6	14.6
c132229.graph_c1	63.41	48.84	77.18	52.11	69.5	51.6	10.61	7.23	9.99	7.26	11.79	8.46
c132243.graph_c0	0	2.25	0	0	0	0	1.86	0	1.45	4.01	0.27	2.32
c132253.graph_c0	0	0.39	0	0	0	0.07	2.7	0.1	5.9	2.91	0.87	1.55
c132258.graph_c0	125.34	82.19	128.37	57.22	71.89	55.71	72.25	101.91	99.77	198.91	225.72	169.2
c132266.graph_c1	1.98	2.07	1.2	0.24	0.33	0.18	0.73	1.18	1.77	3.53	1.65	1.75
c132271.graph_c0	23.65	33.07	31.62	61.03	42.44	63.94	43.26	40.64	43.9	14.91	17.61	22.06
c132283.graph_c1	221.7	199.89	175.23	84.71	90.6	87.78	90.54	85.62	93.77	84.48	99.59	111.1
c132288.graph_c0	77.36	115.68	203.69	81.66	75.81	121.71	105.82	89.7	113.77	167.03	149.91	237.28
c132319.graph_c0	19.71	18.7	24.28	9.72	13.78	11.61	11.75	17.1	17.06	27.89	26.83	18.95
c132339.graph_c0	34.6	21.9	16.08	70.25	42.06	65.04	103.77	60.95	72.2	24.37	32.1	35.26
c132341.graph_c0	338.14	411.92	331.29	377.91	321.47	389.54	204.93	215.99	196.99	59.09	65.84	87.59
c132351.graph_c1	28	39.27	96.81	64.63	56.47	100.13	112.35	104.55	92.29	179.53	313.21	231.6
c132352.graph_c0	59.42	37.69	47.67	71.85	116.53	78.53	45.87	49.81	59.17	28.21	30.48	26.71
c132353.graph_c0	89.8	100.74	124.61	52.95	42.13	55.66	128.63	133.42	110.93	229.04	154.3	208.2
c132369.graph_c0	0	1.48	0	0	0.03	0	1.46	0	1.66	1.19	0.79	0.43
c132374.graph_c0	3.89	7.23	3.9	13.2	12.76	10.63	9.93	10.98	8.47	3.27	4.61	5.46
c132417.graph_c0	9.9	18.34	23.18	34.7	34.18	43.43	23.88	27.3	18.93	11.33	11.48	17.64
c132433.graph_c1	47.37	69.92	105.91	76.3	63.82	104.2	106.36	95.86	91.71	115.65	165.96	159.1
c132441.graph_c0	13.53	9.45	15	6.27	8.06	6.47	9.08	8.87	9.67	14.94	13.07	11.49
c132454.graph_c0	6.06	13.68	8.46	22.65	19.34	21.96	16.59	15.58	11.59	5.53	7.51	8.27
c132455.graph_c1	19.56	14.25	14.81	4.2	3.63	4.93	11.42	9.67	10.79	68.76	74.48	59.74
c132484.graph_c1	24.33	36.46	42.28	87.44	81.13	93.41	45.61	42.96	35.77	9.72	23.18	20.26
c132486.graph_c0	90.29	62.82	51.97	37.54	53.57	38.93	61.08	64.46	68.33	83.82	75.03	81.7
c132538.graph_c1	18.52	18.73	19.23	48.61	39.04	72.03	74.99	55.5	79.2	16.53	16.76	27.06
c132544.graph_c0	25.54	20.59	27.74	14.51	15.54	14.63	15.97	20.89	19.67	49.73	53.49	44.8
c132554.graph_c2	23.4	18.6	19.95	39.81	36.15	40.49	79.27	85.43	69.24	32.67	28.77	32.45
c132557.graph_c0	190.92	139.44	236.67	93.09	51.15	57.63	217.77	191	186.34	177.99	226.67	168.11
c132561.graph_c0	133.2	81.23	62.21	65.92	80.27	65.76	96.5	125.71	134.41	248.15	317.52	229.79
c132589.graph_c0	10.57	12.42	10.68	25.08	24.03	24.46	49.06	44.77	39.89	16.89	23.67	22.65
c132614.graph_c0	30.07	24.02	15.58	5.26	10.84	6.46	23.93	27.01	34.57	24.26	23.3	27
c132621.graph_c0	2.78	3.61	4.27	7.03	6.7	8.65	3.37	2.99	3.6	1.89	1.79	2.92
c132636.graph_c1	1.77	3.68	1.88	10	6.52	9.17	11.22	7.51	6.55	2.52	1.76	3.65
c132640.graph_c0	4.66	1.91	2.29	0.72	0.85	0.57	1.43	1.43	2.08	6.17	5.95	4.92
c132647.graph_c0	3.97	6.5	7.8	31.75	20.05	26	14.15	12.98	11.88	9.49	8.41	11.17
c132647.graph_c1	282.79	259.97	293.14	125.85	148.53	141.69	166.5	157.45	161.94	241.16	267.99	268.23
c132667.graph_c0	0.86	0.82	0.98	3.11	1.82	1.7	47.85	50.66	37.74	11.9	8.87	11.03
c132669.graph_c0	38.21	56.27	31.9	29.83	23.59	36.43	43.56	45.11	41.89	50.92	57.54	53.36
c132673.graph_c0	8.95	4.94	7.73	1.87	4.22	2.06	2.64	3.65	4.35	11.64	10.91	8.95
c132692.graph_c0	24.3	24.66	20.73	26.52	32.33	21.48	57.59	71.4	55.43	169.35	139.76	141.97
c132699.graph_c0	9.25	19.46	28.32	27.35	24.98	45.57	55.88	45.81	50.93	67.02	97.64	101.33
c132709.graph_c0	75.99	61.59	68.96	21.77	19.54	17.68	11.55	21.14	17.08	40.48	45.29	29.93
c132724.graph_c0	36.12	38.44	35.55	12.88	19.63	16.46	32.53	38.21	44.9	73.59	69.33	59.07
c132744.graph_c2	1.26	2.09	2.07	1.55	2.52	2.32	4.62	4.02	3.81	5.77	8.72	6.13
c132757.graph_c2	18.41	16.19	19.25	10.29	9.6	11.64	22.89	16.12	13.06	23.83	21.69	30.38
c132809.graph_c0	10.26	22.86	13.07	9.71	6.14	10.33	2.89	3.35	1.94	3.79	3.72	5.7
c132822.graph_c0	5.15	10.11	14.37	22.13	8.14	18.23	2.06	4.2	3.88	1.74	2.07	2.2
c132834.graph_c0	38.64	61.88	34.57	26.61	27.11	30.91	48.92	48.24	59.44	716.88	805.78	678.08
c132839.graph_c2	719.85	929.05	1176.8	594.52	515.79	605.3	389.15	355.68	693.87	1490.75	2058.17	1937.71
c132839.graph_c4	6.49	7.01	6.42	8.27	6.43	8.39	11.82	10.43	10.02	70.95	103.23	111.1
c132849.graph_c0	73.5	41.04	92.84	44.26	58.6	59.45	15.46	14.09	14.02	65.46	74.4	54.82
c132851.graph_c0	8.61	12.2	12.26	20.84	23.22	23.95	27.68	25.61	23.31	9.69	12.63	11.79
c132864.graph_c1	108.25	74.23	91.3	26.85	18.93	17.59	47.37	44.88	47.57	62.06	65.59	47.96
c132871.graph_c0	2.41	2.23	4.57	1.91	1.21	1.31	1.77	1.38	1.77	2.59	3.12	3.23
c132871.graph_c1	0.91	1.29	2.28	0.43	0.17	0.13	0.35	0.9	0.54	2.6	3.46	2.73
c132922.graph_c0	28.89	17.18	16.29	4.49	4.64	4.97	11.74	10.01	11.95	32.82	32.91	24.4
c132926.graph_c0	36.42	25	24.14	11.97	15.85	15.46	18.13	17.27	14.44	33.85	33.17	30.47
c132949.graph_c0	52.86	37.55	44.76	20.44	24.07	23.04	31.44	34.59	35.59	55.53	52.45	48.29
c132952.graph_c1	3.26	3.41	4.55	13.31	14.38	15.02	11.93	14.63	10.93	4.25	3.91	4.96
c132968.graph_c3	36.27	34.79	27.42	35.6	46.08	35.23	21.17	25.17	21.36	10.85	13.59	12.26
c132979.graph_c3	2460.85	1498.68	2733.05	1418.85	2725.73	1668.36	908.81	1232.87	1464.81	2291.76	2240.98	1716.38
c132997.graph_c2	23.59	19.14	16.5	12.51	14.48	16.11	13.01	17.82	21.61	32.83	32.61	21.83
c132997.graph_c3	75.15	59.63	64.78	60.02	43.94	55.82	117.46	106.79	109.06	131.45	135.21	124.23
c133029.graph_c0	0	1.21	0	0	0	0	0.22	0	0.81	1.75	0.43	2.21
c133048.graph_c0	0	14.44	0	0	0	0	4.07	0.41	4.34	2.86	0.04	1.34
c133070.graph_c1	31.01	43.19	55.48	8.02	9.01	14.8	22.48	20.52	20.12	32.51	37.28	33.78
c133083.graph_c0	18.62	14.18	22.41	17.83	22.32	21.49	11.84	14.5	12.9	7.86	10.03	8.09
c133088.graph_c1	24.86	12.97	16.04	7.08	12.54	4.94	7.36	10.66	10.92	28.93	19.42	11.27
c133092.graph_c0	1.33	1.66	2.9	8.98	7.64	9.5	4.8	2.96	4.18	0.91	0.91	0.65
c133107.graph_c4	54.73	47.68	46.42	18.24	19.47	21.39	18.57	16.16	19.48	13.68	16	17.08
c133116.graph_c0	32.32	35.61	43.54	158.63	167.79	164.6	64.42	70.81	71.73	12.02	9.03	11.31
c133123.graph_c1	1.34	1.82	1.54	4.41	6.52	5.55	0.19	0	0.05	0.05	0.1	0
c133134.graph_c0	5.79	13.57	14.41	10.97	6.48	7.31	52.44	30.76	19.65	45.37	55.51	92.79
c133149.graph_c1	16.32	12.09	17.48	14.07	15.81	16.6	6.06	7.26	9.29	20.62	20.69	13.59
c133156.graph_c0	52.83	37.6	97.1	279.53	674.29	403.04	22.03	66.28	53.58	9.41	13.69	6.9
c133168.graph_c1	25.53	57.36	64.16	116.08	62.02	90.11	29.07	36.64	31.62	18.6	38.36	27.1
c133174.graph_c1	164.96	124.51	199.34	114.33	158.27	131.11	57.71	64	77.36	66.62	54.03	50.87
c133186.graph_c0	3.98	8.59	7.39	28.62	23.78	31.46	27.84	29.58	26.53	6.98	8.32	11.76
c133198.graph_c0	11.49	7.98	7.16	2.87	4.14	3.6	2.25	2.88	4.08	10.25	9.55	8.5
c133206.graph_c3	69.04	61.86	72.25	94.95	71.71	90.87	226.1	179.5	186.51	219.12	233.46	229.21
c133217.graph_c0	33.81	23.03	22.31	11.85	12.85	10.7	13.35	14.43	15.55	24.16	26.12	18.14
c133218.graph_c1	5.35	6.27	6.76	17.18	18.25	21.91	19.97	16.12	18.77	4.34	5.45	6.46
c133232.graph_c2	16.76	11.44	11.19	6.35	9.19	6.29	11.26	11.66	10.61	15.78	14.41	10.82
c133241.graph_c0	2.28	3.22	3.43	14.25	18.18	16.57	5.96	9.81	6.52	4.67	2.14	4.52
c133251.graph_c1	15.72	26.97	39.34	18.61	13.96	19.54	35.56	35.34	25.63	51.55	34.74	42.95
c133260.graph_c2	44.02	40.94	47.07	28.45	28.89	30.57	34.97	35.01	34.39	74.92	84.59	76.99
c133273.graph_c1	6.66	7.22	12.09	20.05	38.66	25.08	0.83	1.01	2.23	1.41	2.42	1.87
c133276.graph_c0	18.44	22.06	31.98	10.39	15.51	15.99	16.15	16.31	13.82	37.57	26.17	34.63
c133282.graph_c1	17.57	27.01	19.56	13.61	10.98	14.19	32.31	20.46	20.47	21.99	34.03	39.86
c133293.graph_c0	0.48	1.12	0.43	1.61	1.73	1.64	0.43	0.51	0.77	0.11	0.2	0.32
c133313.graph_c0	96.32	85.21	104.06	58.45	50.88	49.74	123.28	85.28	85.81	88.19	97.17	101.53
c133320.graph_c0	0	15.17	0	0.04	0	0	2.64	0.61	5.75	9.28	0.72	5.5
c133324.graph_c0	1.08	1.21	1.68	4.99	4.03	4.47	4.47	4.03	3.02	1.15	1.1	1.01
c133356.graph_c1	30.96	35.54	29.16	32.7	41.83	28.88	50.57	55.98	44.21	80.67	83.6	86.65
c133360.graph_c0	6.82	4.57	6.17	4.35	5.28	3.97	28.98	25.2	23.62	16.66	20.43	21.34
c133361.graph_c2	15.85	7.96	6.98	0.8	1.98	0.64	1.89	2.06	2.27	13.94	8.56	5.43
c133364.graph_c0	6.43	6.12	6.21	15.85	18.3	18.15	8.82	9.65	10.21	7.4	8.02	7.3
c133365.graph_c0	13.56	19.86	21.01	24.17	22.99	27.8	19.31	14.18	13.82	6.5	9.77	10.72
c133389.graph_c0	0	0.59	0.07	1.67	0	0.05	0.77	0.34	0.68	0	0	0
c133404.graph_c1	660.71	431.63	510.46	239.53	346.81	288.41	287.11	300	321.33	690.39	695.05	567.58
c133409.graph_c0	66.4	51.23	56.04	24.17	26.49	28.03	106.39	109.22	108.83	198.15	195.66	163.05
c133412.graph_c2	0	6.02	0	0	0.02	0	0.46	0	1.47	1.83	0.66	2.21
c133413.graph_c2	76.37	51.29	59.84	18.43	30.07	19.36	23.26	25.17	32.8	77.72	58.56	59.62
c133417.graph_c0	38.23	29.07	33.19	14.07	11.71	12.39	17.2	19.5	19.26	35.69	32.41	32.48
c133427.graph_c0	56.28	87.96	66.11	102.41	88.83	98.28	113.18	116.53	99.8	43.63	38.86	58.5
c133437.graph_c1	71.46	72.31	92.47	64.37	54.91	79.26	4.24	6	4.43	4.49	5.94	5.05
c133455.graph_c0	114.78	153.93	99.57	135.23	115.96	142.7	321.52	270.33	256.26	113.43	135.91	206.78
c133465.graph_c0	8.19	13	19.51	58.74	53.88	82.52	43.18	48.09	56.89	24.58	23.82	27.47
c133473.graph_c0	8.69	9.06	31.4	18.13	12.28	26.2	11.94	12.21	12.16	34.54	36.39	22.14
c133481.graph_c0	36.8	22.32	35.63	0.48	0.62	0.26	7.87	5.78	5.07	31.89	29.09	32.03
c133481.graph_c1	8.86	8.25	14.5	1.12	1.18	1.36	4.76	4.85	2.14	12.05	11.95	11.82
c133489.graph_c1	80.9	44.83	88.35	27.14	33.38	34.99	43.36	40.42	58.65	111.02	107.62	74.46
c133489.graph_c5	138.59	90.17	86.46	42.14	56.32	40.41	74.75	82.91	97.52	157.89	141.01	120.71
c133490.graph_c0	1.48	5.04	5.37	12.46	12.83	16.04	10.15	10.38	7.69	3.72	5.13	7.02
c133495.graph_c0	0	0.49	0	0	0	0	4.12	0	0.58	0.96	0.83	0.34
c133511.graph_c2	260.12	378.95	463.77	893.17	1060.89	1109.27	169.83	168.1	150.28	56.87	52.46	76.03
c133527.graph_c1	57.33	63.86	54.55	37.64	44.32	41.29	32.54	37.1	38.82	90.02	80.88	106.85
c133543.graph_c0	0.42	1.48	1.6	2.84	1.89	2.6	0.8	1.36	0.94	0.38	0.45	0.43
c133556.graph_c0	10.06	9.58	8.62	10.73	15.11	11.55	7.88	9.88	9.41	1.99	2.97	3.14
c133557.graph_c0	14.19	17.47	20.32	27.3	30.23	32.01	13.04	14.85	19.66	3.18	5.59	5.76
c133588.graph_c0	4.2	5.44	6.08	4.55	3.97	4.46	8.41	7.83	7.34	9.82	12.89	12.45
c133598.graph_c0	18.59	10.09	10.6	2.78	4.31	2.6	7.68	9.22	5.88	16.74	16.27	11.39
c133600.graph_c0	5.67	8.67	6.36	8.2	6.36	9.35	12.52	15.38	11.47	12.69	20.93	14.83
c133615.graph_c1	29.05	19.94	33.02	9.45	12.69	11.74	8.45	9.48	11.2	34.86	25.73	20.98
c133623.graph_c0	3.13	2.66	2.58	4.09	5.65	4.85	5.39	6.85	6.89	9.49	9.63	6.33
c133624.graph_c0	3.69	5.03	3.1	4.25	1.77	2.9	3.79	3.87	2.87	15.98	17.13	15.68
c133628.graph_c0	315.88	203.85	209.39	118.01	196.98	139.17	153.98	179.17	178.03	290.42	293.25	232.66
c133644.graph_c0	23.23	31	38.62	73.37	79.94	90.94	123.98	124.79	132.55	74.04	60.97	65.82
c133677.graph_c2	6.56	4.51	8.07	2.18	1.05	2.34	1.78	4.06	1.74	10.32	9.3	6.36
c133680.graph_c0	2.06	1.65	3.03	9.34	4.99	6.43	11.94	6.89	6.85	0.23	1.54	1.17
c133712.graph_c1	2.63	4.24	4.24	16.54	13.36	14.9	12.77	11.22	9.7	3.39	6.55	6.65
c133733.graph_c0	5.08	3.86	2.58	0.89	2.36	1.01	2.94	3.01	3.41	4.95	7.01	4.89
c133747.graph_c1	28.42	33.63	43.68	40.31	21.56	25.75	107.87	116.02	94.45	57.73	71.21	85.81
c133754.graph_c0	39.41	25.13	30.33	18.3	21.66	19.5	21.73	24.72	25.08	34.16	43.5	34.68
c133758.graph_c1	100.91	167.57	123.64	171.07	125.45	171.65	332.18	149	154	301.43	348.6	325.34
c133768.graph_c0	0	2.01	0	0	0	0	1.07	0	1.57	1.59	0.42	1.5
c133778.graph_c1	126.25	91.11	81.89	71.74	80.99	70.99	100.14	115.76	123.02	160.87	164.61	142.24
c133784.graph_c0	0.07	0.99	1.53	2	0.64	1.6	0.11	0.57	0.17	0	0.24	0.11
c133792.graph_c1	0	5.51	0	0	0	0.14	5	5.88	2.46	1.11	2.63	3.17
c133809.graph_c1	85.84	126.44	106.05	68.8	71.3	71.4	137.99	145.19	161.82	742.63	775.74	751.88
c133814.graph_c0	0	28.91	0	0	0.1	0.19	4.94	1.57	4.21	7.08	0.88	7.18
c133815.graph_c0	10.55	11.49	17.03	12.18	14.93	13.3	2.07	3.19	3.14	1.54	1.29	1.5
c133854.graph_c0	0	13.47	0	0	0.05	0.02	3.22	1.01	1.6	1.44	0.35	1.13
c133857.graph_c0	18.45	14.58	21.06	25.98	19.4	21.02	19.4	26.2	15.87	9.72	9.65	14.38
c133873.graph_c0	0	11.36	0	0	0.19	0.43	3.2	1.51	2.36	3.28	1.71	2.04
c133915.graph_c0	23.62	16.56	17.45	12.39	14.69	16.54	20.89	24.97	39.53	52.34	44.86	43.49
c133936.graph_c1	411.57	302.73	357.93	191.91	232.79	180.61	235.33	318.47	290.58	384.72	407.65	318.22
c133937.graph_c1	51.32	38.77	39.21	29.71	25.41	27.08	11.88	10.53	10.9	21.26	25.34	25.58
c133950.graph_c0	0	0.14	0	0	0	0	3.2	9.05	12.38	9.83	2.94	1.87
c133957.graph_c1	3.79	2.44	2.83	4.11	4.86	4.33	3.05	4.08	3.78	0.78	1.45	1.66
c133962.graph_c1	30.1	23.12	13.7	18.48	29.23	14.94	11.91	15.52	15.07	45.18	31.13	39.97
c134016.graph_c1	64.35	39.22	55.31	18.89	26.8	18.57	18.74	19.32	17.86	12.2	19.85	13.22
c134042.graph_c0	32.88	19.58	36.99	7.13	12.74	6.17	11.77	18.95	19.15	61.71	37.86	30.93
c134057.graph_c0	25.19	12.57	14.5	3.02	8.91	4.54	7.49	8.22	7.98	15.59	16.44	11.21
c134073.graph_c0	2.8	4.89	5.16	9.67	5.62	7.38	3.91	6.93	2.84	1.32	3.52	2.04
c134076.graph_c1	54.73	14.59	18.27	6.14	10.1	5.7	26.07	36.12	34.66	36	39.1	44.88
c134076.graph_c2	24.35	15.35	21.98	9.5	11	8.76	18.08	20.91	21.71	29.58	31	26.06
c134084.graph_c0	0	10.32	0	0.06	0	0	0.86	0.12	1.87	2.03	0.4	1.82
c134105.graph_c1	120.14	91	89.76	73.46	89.92	63.92	130.14	154.86	166.43	223.1	190.88	172.46
c134109.graph_c1	6.13	10.35	10.87	16.98	16.01	20.53	34	27.74	27.82	8.28	7.47	12.32
c134112.graph_c1	0	5.87	0	0	0.02	0	0.38	0.06	0.55	1.04	0.21	1.55
c134118.graph_c0	8.67	7.24	6.86	29.59	22.8	28.76	51.06	44.47	36.21	10.13	16.56	16.89
c134124.graph_c0	6.28	4.16	2.97	1.49	0.75	1.33	5.15	6.46	4.15	10.67	12.46	8.82
c134140.graph_c0	216.54	136.45	137	149.41	257.71	158.74	47.55	59.79	61.66	26.06	22.09	19.13
c134144.graph_c0	0.78	2.64	0.83	3.28	2.52	4.01	93.6	107.79	92.72	10.72	6.34	10.59
c134153.graph_c0	12.09	13.7	15.72	17.75	18.8	17.52	7.71	7.49	7.74	7.26	8.17	6.54
c134174.graph_c3	126.99	108.41	168.87	37.21	30.89	54.2	140.12	121.57	141.39	185.87	146.92	137.78
c134175.graph_c0	0.7	0.35	0.51	1.78	1.47	2.5	104.53	114.1	108.92	14.55	6.5	11.75
c134197.graph_c0	44.86	31.17	43.95	23.17	36.72	23.41	46.94	51.3	50.08	63.07	58.43	46.05
c134232.graph_c1	259.64	234.18	213.02	80.7	86.41	85.25	159.23	183.12	165.31	559.48	539.35	504.59
c134240.graph_c1	46.58	41.33	37.72	24.76	35.57	28.53	38.51	38.05	26.19	61.61	52.46	49.08
c134245.graph_c0	104.47	196.38	180.59	93.02	91.84	82.64	125.84	77.75	100.87	170.86	197.72	190.27
c134245.graph_c1	54.32	137.57	139.36	67.82	63.95	61.16	87.7	51.07	67.84	111.69	117.44	120.96
c134247.graph_c0	6.74	6.16	6.48	9.58	10.11	11.6	5.48	4.91	4.06	5.05	4.05	4.3
c134261.graph_c0	29.66	36.34	29.1	37.55	37.39	34.83	50.45	50.29	56	75.01	90.57	81.95
c134262.graph_c0	0	0	0	5.54	8.48	6.19	1.67	0.24	3.75	0.24	0.26	0.46
c134262.graph_c1	0.08	0.35	0.75	10.26	29.16	10.86	3.02	6.08	12.7	0.08	0.75	0.69
c134270.graph_c2	35.91	40.01	35	19.63	23.5	19.96	82.45	93.32	80.76	74.51	61.4	75.43
c134287.graph_c0	74.45	53.92	74.64	56.47	73.4	61.81	69.89	89.93	76.72	193.64	208.48	200.56
c134295.graph_c0	74.23	72.35	92.45	74.42	90	84.75	17.13	14.44	20.32	4.23	3.26	4.46
c134298.graph_c0	14.22	11.87	13.29	11.96	15.22	10.63	20.22	20.3	27.12	31.1	25.61	24.52
c134300.graph_c1	153.03	172.35	119.19	347.81	547.19	431.95	274.85	270.2	234.85	140.66	178.2	184.14
c134305.graph_c0	4.28	3.97	2.29	5.86	6.21	6.38	4.55	5.98	4.23	1.07	1.63	1.67
c134327.graph_c5	499.24	319.37	467.47	201.84	334.09	246.02	252.17	353.07	377.87	598.5	523.03	416.99
c134331.graph_c0	10.63	10.62	8.78	7.83	9.39	6.32	11.54	10.28	10.3	18.85	21.36	16.2
c134332.graph_c6	14.66	11.77	11.48	6.78	6.46	6.21	11.05	9.89	11.35	17.04	16.78	12.36
c134337.graph_c1	0	7.08	0	0	0.52	0	4.95	0.99	0.61	1.2	0.9	2.29
c134345.graph_c1	503.81	487.67	440.95	397.19	346.68	373.43	698.33	685.34	609.03	1031.84	1146.06	1036.08
c134349.graph_c0	58.78	40.67	50.81	23.42	27.56	22.55	30.57	36.69	36.63	59.61	53.46	47.61
c134352.graph_c0	82.65	70.76	71.09	37.39	32.85	33.67	89.45	82.88	81.55	116.97	88.23	112.38
c134359.graph_c0	51.46	75.57	81.76	74.38	67.07	87.3	40.26	39.94	32.95	25.37	30.76	31.06
c134399.graph_c0	6.78	3.42	3.47	2.06	2.34	2.09	4.98	4.69	3.61	12.98	8.17	9.39
c134399.graph_c1	1.34	0	1.08	0	0	0	0	0	0	4.82	2.62	3.6
c134403.graph_c0	886.56	600.14	678.02	342	544.6	347.7	468.84	526.1	599.98	929.7	754.72	709.19
c134403.graph_c1	10.45	6.03	6.74	1.86	2.85	2.09	2.97	5.82	5.51	9.52	5.86	7.48
c134419.graph_c2	123.85	87.01	128.91	66.35	74.56	67.94	76.17	87.28	84.09	123.16	151.48	121.69
c134430.graph_c0	3.89	7.55	6.08	35.72	33.48	28.81	50.53	34.32	28.06	3.39	17.96	13.2
c134443.graph_c1	41.31	37.27	34.03	32.48	23.5	29.22	226.81	229.79	214.9	383.41	324.48	338.8
c134456.graph_c0	242.61	290.53	350.23	268.81	281.54	274.98	164.78	127.97	127.57	105.1	128.68	134.84
c134484.graph_c0	181.39	457.84	337.13	112.55	35.83	66.25	298.81	141.05	189.3	357.4	194.32	411.42
c134484.graph_c1	131.27	89.73	73.77	39.52	53.08	33.33	31.21	32.72	31.85	42.57	48.18	42.61
c134508.graph_c0	638.58	384.21	413.46	266.44	518.1	282.38	42.79	48.16	56.23	76.88	55.92	53.35
c134510.graph_c0	173.48	144.52	141.22	66.17	81.21	58.15	67.22	74.81	71.19	54.5	65.78	54.44
c134513.graph_c0	6.76	6.06	3.84	1.98	4.08	2.5	3.37	8.86	10.12	16.53	12.38	9.89
c134513.graph_c1	12.76	6.71	10.48	6.1	11.12	7.04	14.65	9.49	17.26	36.51	25.33	22.9
c134513.graph_c2	29.85	15.13	36.73	6.67	17.09	6.17	2.89	1.75	4.84	10.74	11.71	7.13
c134532.graph_c0	40.9	19.22	30.52	16.17	21.04	15.93	19.01	21.45	23.75	36	31.23	28.15
c134545.graph_c0	2.86	2.26	2.09	1.07	0.92	0.44	3.59	4.14	2.47	2.63	3.11	2.24
c134556.graph_c0	121.47	124.1	139.15	98.15	107.53	110.68	111.92	114.07	148.44	232.6	267.68	164.99
c134575.graph_c0	12.18	11.02	10.77	27.84	42.62	31.34	18.35	17.67	17.04	9.75	10.55	10.74
c134581.graph_c0	0.04	1.19	1.01	3.07	1.15	2.22	0.67	0.3	0.32	0.04	0.16	0.46
c134581.graph_c1	36.23	37.48	52.16	127.12	121.82	133.31	53.95	42.91	44.3	17.21	24.99	22.13
c134608.graph_c0	0	1.75	0	0	0.02	0	0.2	0.01	0.71	0.7	0.18	1.14
c134612.graph_c1	969.21	641.84	2021.53	1105.21	1848.11	1525.17	351.14	429.24	537.13	563.26	580.32	412.69
c134621.graph_c0	21.88	30.87	32.03	34.95	35.35	40.28	17.93	16.37	14.95	6.14	12.8	7.63
c134645.graph_c0	451.32	366.96	377.46	201.75	223.38	200.22	258.3	267.4	271.67	748.99	750.29	683.59
c134654.graph_c1	56.43	41.32	46.13	42.68	44.97	47.8	57.24	59.67	65.77	83.47	85.62	73.78
c134656.graph_c1	60.21	44.45	82.2	36.65	43.91	32.18	48.59	62.6	61.74	98.6	103.07	62.45
c134659.graph_c0	13.63	12.31	12.84	68.74	76.97	72.11	64.48	84.12	79.98	25.2	21.56	26.43
c134662.graph_c1	0	1.61	0	0	0	0	0.24	0	0.52	0.32	0.2	0.58
c134670.graph_c0	4.34	6.01	4.32	10.11	10.5	10.65	6.98	6.96	6.82	4.2	4.16	4.02
c134683.graph_c0	19.09	14.41	17.24	7.75	9.61	8.61	38.8	37.74	33.64	101.99	123.89	142.86
c134683.graph_c1	8.79	13.25	5.94	7.27	13.33	7.11	8.34	10.11	9.96	29.8	36.8	24.54
c134691.graph_c0	10.37	34.09	16.08	65.4	53.79	67.29	148.06	124.93	83.23	29.78	43.43	68.48
c134714.graph_c0	1.42	2	2.97	10.25	7.83	10.84	7.17	6.55	5.42	2.45	2.32	3.72
c134716.graph_c0	1.46	3.6	3.22	7.4	5.92	7.67	2.28	2.94	3.55	1.39	1.23	2.04
c134716.graph_c1	6.04	10.86	9.33	17.19	18.27	17.23	12.96	6.85	6.28	2.52	3.09	3.85
c134719.graph_c2	328.92	226.45	324.49	117.87	168.98	125.49	122.88	143	160.57	403.34	429.95	295.46
c134727.graph_c1	240.11	156.53	172.09	55.86	73.13	56.5	119.63	124.41	142.98	272.11	197.11	225.85
c134732.graph_c0	2.68	2.03	2.36	4.92	3.81	5.44	2.48	2.5	2.86	1.05	0.3	0.51
c134763.graph_c3	5.22	5.94	4.92	4.59	4.81	5.5	8.74	8.3	9.97	8.85	13.21	8.12
c134775.graph_c0	45.02	206.7	143.11	239.51	126.66	254.85	164.37	140.75	152.69	53.03	33.54	64.94
c134781.graph_c0	2.49	5.17	3.66	8.66	8.55	13.56	4.64	4.39	4.25	2.47	1.54	3.36
c134802.graph_c0	115.26	158.98	180.2	149.07	137.73	170.83	262.56	258.25	271.39	270.44	243.34	271.54
c134802.graph_c1	263.43	272.83	237.88	227.42	181.06	189.74	483.37	501.28	452.46	547.86	518.93	576.17
c134810.graph_c0	0	5.44	0	0	0	0	3.35	2.33	0.99	0.53	0.46	0.32
c134825.graph_c4	3.4	10.38	8.97	19.82	15.91	26.18	17.17	9.48	13.2	4.95	5.59	7.68
c134838.graph_c0	6.8	14.02	13.45	36.86	30.35	44.23	34.59	23.57	33.56	4.18	4.36	8.32
c134839.graph_c0	23.91	21.44	32.63	53.6	62.39	61.24	43.25	41.15	43.49	24.38	28.31	25.03
c134850.graph_c2	16.68	15.42	15.5	16.46	20.37	18.25	20.36	23.88	21.26	31.84	29.43	29.77
c134898.graph_c0	10.15	8.48	20.49	3.72	3.73	3.01	5.74	10.56	10.44	20.96	24.28	11.62
c134902.graph_c1	162.7	84.84	75.19	59.63	79.74	63.09	98.67	102.38	113.2	119.74	129.18	103.1
c134921.graph_c0	166.59	101.82	128.51	30.85	34.44	28.65	28.09	41.53	31.09	174.92	146.4	111.9
c134921.graph_c1	89.32	46.24	114.89	9.29	14.06	9.85	10.22	18.42	13.26	108.81	87.54	49.89
c134923.graph_c1	687.34	415.98	546.53	377.81	677.55	414.02	217.69	301.23	350.88	246.55	201.31	176.45
c134938.graph_c0	0.21	0.62	0.54	1.7	1.55	2.45	1.16	0.44	1.95	0.05	0.29	0.1
c134938.graph_c1	0.77	0.47	0.56	2.92	2.55	2.15	3.28	2.34	1.8	0.1	0.36	0.59
c134940.graph_c0	0	3.34	0	0	0.08	0	2.95	0	1.56	0.99	1.54	0.97
c134943.graph_c0	51.68	33.78	48.1	27.1	44.25	30.94	44.3	55.9	54.88	107.19	90.55	75.24
c134947.graph_c0	6.22	20.85	33.55	47.41	33.81	50.19	59.92	57.78	71.24	18.31	13.68	23.85
c134947.graph_c2	92.46	156.54	209.77	317.89	253.47	360.98	562.38	583.7	674.52	158.21	129.03	209.52
c134951.graph_c0	22.71	22.65	32.02	25.4	22.61	23.34	30.16	26.19	29.3	45.85	56.69	35.02
c134962.graph_c0	21.48	20.9	15.37	17.57	14.6	17.22	19.75	14.5	21.06	25.64	23.76	30.19
c134969.graph_c0	67.26	102.17	81.95	150.52	157.64	179.44	143.51	132.25	138.73	59.91	73.99	88.65
c134974.graph_c3	91.81	65.62	50.99	19.84	23.06	20.34	42	51.45	57.8	118.99	127.77	100.56
c134993.graph_c0	11.24	13.66	9.81	35.44	43.21	34.47	19.15	27.15	22.84	9.41	14.62	14.85
c134994.graph_c2	2.35	3.33	3.45	8.54	8.24	9.41	6.36	6.54	5.42	1.86	1.2	3.04
c134999.graph_c3	0	50.22	0	0	0.17	0	103.27	18.23	41.28	36.73	1.51	57.62
c135024.graph_c0	5.95	13.55	10.83	53.97	39.27	61.55	26.64	38.02	30.4	7.67	6.63	7.91
c135025.graph_c0	0.07	8.57	0	0	0	0	0.83	0.51	0.74	0.68	0.12	0.79
c135052.graph_c0	174.1	107.13	150.53	19.2	33.09	19.94	14.24	18.43	19.88	106.35	79.82	63.46
c135053.graph_c1	22.5	57.51	43.02	129.07	85.38	109.44	85.96	69.78	70.21	25.51	23.59	31.79
c135060.graph_c0	1390.66	999.48	1129.48	382.04	413.61	449.03	412.46	398.23	376.99	563.26	643.89	564.24
c135062.graph_c2	24.03	21.48	27.23	22.83	24.33	20.19	26.89	35.09	27.93	38.98	38.76	35.27
c135068.graph_c2	2.84	2.12	2.59	4.73	4.11	4.81	15.79	15.12	13.68	8.44	9.79	8.11
c135069.graph_c1	0	43.05	0	0	0.15	0	31.92	1.21	24.35	23.59	9.38	27.48
c135078.graph_c1	18.39	15.6	23.34	35.16	49.65	40.7	18.01	18.92	17.63	11.19	10.99	10.14
c135078.graph_c2	15.12	15.31	10.14	30.2	49.12	35.35	17.34	18.52	17.5	8.64	10.84	8.63
c135088.graph_c2	11.34	6.38	5.63	3.76	4.83	3.15	8.16	13.97	13.24	31.07	17.33	14.62
c135114.graph_c0	342.79	211.7	296.34	97.03	132.81	108.13	88.14	111.52	102.36	207.53	201.68	154.07
c135118.graph_c1	6.8	4.46	9.8	8.5	8.39	10.06	3.18	2.62	3.16	1.93	1.84	2.65
c135124.graph_c0	204.81	161.08	215.05	51.11	86.42	66.06	65.94	78.02	89.97	146.25	121.32	111.79
c135138.graph_c0	12.23	10.44	15.02	7.62	7.84	9.23	9.15	9.41	9.11	15.04	15.59	18.54
c135146.graph_c0	0.48	0.79	0.28	2.14	3.06	2.18	2.41	1.45	2.29	0.23	0.34	0.39
c135151.graph_c1	219.56	193.96	178.86	22.88	18.78	24.87	6.43	5.36	5.69	112.84	107.72	114.84
c135154.graph_c1	14.49	14.5	25.2	30.93	23.17	37.91	14.52	18.78	13.85	11.64	11.9	15.36
c135161.graph_c0	50.89	111.86	51.76	52.59	88.48	47.15	167.86	145.31	184.09	495.57	632.85	490.97
c135191.graph_c1	111.91	76.4	85.43	45.53	58.76	40.63	64.63	55.81	67.17	94.19	90.78	80.56
c135202.graph_c3	403.35	292.43	291.66	162.23	193.74	161.95	225.3	235.47	249.29	348.35	304.73	294.69
c135203.graph_c0	43.56	48.66	48.39	44.61	48.81	47.06	41.17	38.53	34.67	14.92	19.59	22.47
c135210.graph_c3	29.4	24.8	24.75	10.05	10.34	11.01	31.16	37.78	35.03	53.95	49.37	54.92
c135213.graph_c0	0	2.62	0	0	0	0	0.11	0	1.09	0.99	0.1	1.28
c135226.graph_c0	28.52	49.91	32.5	44.19	36.31	32.95	87.57	76.22	76.13	92.18	98.89	125.81
c135227.graph_c0	14.44	14.69	17.1	7.55	7.75	8.13	27.95	28.23	21.24	23.94	26.25	33.31
c135231.graph_c0	93.45	110.08	104.08	58.18	79.07	68.93	93.9	95.9	121.31	130.34	106.12	118.14
c135243.graph_c1	9.42	10.74	6.98	4.22	7.85	7.53	13.01	12.06	22.32	27.2	19.57	22.88
c135256.graph_c0	37.45	34.28	39.27	48.61	63.59	54.79	34.61	34.35	34.98	18.65	19.28	19
c135258.graph_c2	26.18	22.39	26.93	4.26	2.37	6.33	17.36	18.81	13.82	39.97	35.01	23.41
c135269.graph_c1	1.25	1.29	1.9	6.8	6.4	10.02	6.46	5.21	5.91	1.04	1.51	1.82
c135289.graph_c1	738.86	907.17	1294.35	1192.08	1387.78	1497.61	161.86	209.72	205.13	85.81	88.12	101.63
c135296.graph_c0	24.24	15.42	22.85	15.91	19.19	16.83	6.5	5.93	7.19	21.34	21.06	20.29
c135298.graph_c1	144.19	91.97	119.63	28.23	43.62	38.49	67.15	88.21	90.3	190.09	182.56	153.73
c135320.graph_c1	92.32	113.19	99.64	117.61	96.42	110.66	50.57	70.91	56.21	49.75	69.14	61.36
c135333.graph_c0	61.26	55.6	40.4	50.54	44.83	38.23	70.65	57.71	52.59	55.18	93.24	72.39
c135350.graph_c0	21.16	44.65	22.04	62.43	50.46	59.24	63.83	73.82	68.54	22.83	27.22	31.09
c135357.graph_c1	2.32	1.2	1.08	8.1	4.06	7.86	4.63	6.69	4.64	1.64	0.97	1.87
c135396.graph_c0	76.96	62.82	47.43	28.6	34.63	32.83	132.95	167.28	182.35	209.87	151.71	154.29
c135405.graph_c0	137.15	104.96	84.58	21.85	22.52	21.89	115.74	117.25	111.67	184.01	164.45	160.91
c135409.graph_c0	41.69	49.54	53.67	58.84	66.95	67.46	38.63	30.37	31.88	14.77	14.93	21.51
c135409.graph_c2	272.38	279.8	298.45	274.87	265.05	297.32	194.87	169.15	163.9	60.53	70.74	83.49
c135415.graph_c1	2.3	2.35	3.37	1.94	2.8	2.74	6.99	7.91	5.4	8.76	7.48	7.72
c135428.graph_c0	23.7	31.58	27.88	34.19	32.16	38.97	24.43	24.3	19.14	10.9	12.25	15.76
c135453.graph_c0	69.23	59.79	108.38	55.59	64.55	63.41	108.25	117.43	104.43	145.07	152.82	122.26
c135454.graph_c0	12.42	11.2	14.22	23.54	24.19	24.72	20.36	18.91	18.7	8.63	12.41	9.85
c135458.graph_c2	27.45	21.45	15.67	6.72	5.63	8.41	12.38	4.99	7.65	20.2	12.99	22.75
c135463.graph_c0	9.44	8.19	5.64	0	0	0.07	0.59	0.68	0.52	11.69	7.42	8.96
c135475.graph_c0	73.3	70.32	74.42	68.24	76.28	74.97	88.33	95.3	98.24	137.88	146.31	134.55
c135482.graph_c1	17.85	13.78	13.52	4.23	5.1	2.96	3.45	3.53	4.4	6.3	8.19	5.4
c135487.graph_c0	0.26	53.71	0.15	0.1	6.35	2.21	14.4	5.72	9.01	9.62	7.55	8.8
c135487.graph_c1	47.97	38.7	43.65	72	68.65	78.15	54.18	53.64	56.44	27.89	26.45	25.68
c135500.graph_c2	0	10.35	0	0	0	0	1.17	0.23	0.95	1.19	0.18	1.29
c135512.graph_c0	46.63	48.99	53.22	55.54	58.8	63.32	47.23	41.43	49.59	112.69	103.86	95.28
c135525.graph_c0	1.58	1.31	1.43	0.8	0.73	1.07	35.02	28.96	27.53	15.2	14.25	17.83
c135536.graph_c0	27.39	21.23	15.64	12.75	14.45	13.17	19.21	24.39	17.37	30.81	30.01	25.83
c135552.graph_c1	130.36	183.61	247.44	285.86	191.68	270.41	87.16	113.71	82.3	59.78	67.88	78.55
c135558.graph_c4	0.05	34.32	0	0	0.36	0.1	4.89	0.97	6.39	5.06	1.34	6.86
c135565.graph_c3	316.57	243.01	343.41	12.11	16.23	16.05	5.33	4.82	5.02	150	145.41	142.53
c135598.graph_c1	5.75	13.15	8.92	25.47	17.01	26.08	24.05	23.74	23.06	10.42	10.1	9.31
c135601.graph_c0	323.04	197.92	202.14	89.81	94.33	60.21	155.67	175.22	172.59	362.49	324.37	267.96
c135609.graph_c0	27.85	23.29	22.8	11.5	11.03	8.53	9.49	12.92	12.89	23.99	20.66	19.73
c135614.graph_c2	13.22	10.35	16.48	14.81	22.83	17.94	8.42	7.94	6.79	3.55	4.16	4.15
c135621.graph_c0	2.79	2.51	2.81	7.67	11.17	7.68	3.11	2.81	4.05	11.71	6.86	8.81
c135623.graph_c0	0	8.1	0	0.03	2.61	0.35	5.31	0.97	3.48	3.92	3.13	3.37
c135625.graph_c1	34.56	28.8	21.13	39.18	64.1	40.82	40.77	51.17	52.75	17.66	16.67	16.66
c135644.graph_c1	115.44	81.09	81.29	41.3	69.01	47.43	15.98	13.29	18.52	28.34	29.64	22.33
c135675.graph_c0	0	3.65	0	0	0	0	0.72	0.06	2.03	1.1	0.11	0.39
c135680.graph_c0	43.39	60.65	84.29	30.01	42.01	33.88	51.01	42.39	52.66	185.34	200.92	155.17
c135687.graph_c1	23.11	17.03	16.38	7.75	4.68	8.6	10.13	9.92	9.57	18.6	19.76	15.23
c135716.graph_c0	2.07	0.95	1.74	6.49	9.25	6.34	3.24	4.62	4.19	1.69	2.39	1.69
c135723.graph_c0	0	1.8	0	0	0	0	1.69	1.41	4.62	0.77	0.07	1
c135728.graph_c0	0	4.16	0	0	0	0	2.94	0.77	0.92	0.57	0.89	0.53
c135738.graph_c0	75.59	52.1	57.05	26.28	23.77	31.47	16.07	20.52	14.47	71.7	53.07	61.42
c135778.graph_c0	18.81	19.94	14.09	15.95	19.07	15.14	128.24	139.44	142.28	47.24	66.92	54.34
c135784.graph_c1	19.05	24.59	15.92	14.56	16.58	13.22	23.13	27.78	23.8	27.07	28.35	29.19
c135787.graph_c0	3.79	4.62	5.07	17.53	28.28	17.31	3.72	2.36	3.2	1.47	2.35	2.29
c135811.graph_c0	5.89	4.34	5.49	4.47	4.2	4.13	6.46	6.88	4.56	10.18	9.05	9.34
c135827.graph_c1	0	4.59	0	0	0	0	0.53	0.21	0.08	0.36	0.11	0.62
c135829.graph_c0	222.15	172.71	183.1	3.65	2.55	4.25	5.35	2.8	2.4	428.48	399.49	400.04
c135860.graph_c0	0	6.41	0	0	0	0	2.23	0.2	2.58	3.11	0.58	3.57
c135868.graph_c0	37.87	22.07	27.6	4.58	7.57	6.86	20.82	27.98	29.64	43.75	35.25	33.1
c135869.graph_c1	21.93	18.78	21.58	44.65	50.9	48.08	39.73	43.12	44.54	20.44	20.28	20.68
c135872.graph_c3	456.22	326.2	714.19	320.27	374.04	375.49	114.88	142.6	131.14	251.24	192.33	186.66
c135876.graph_c0	7.61	3.68	3.43	95.43	49.62	38.67	77.06	36.13	70.94	7.51	13.41	7.49
c135881.graph_c2	175.79	162.94	182.18	104.12	74.77	89.28	149.23	163.87	175.59	259.57	223.59	215.43
c135910.graph_c2	1.66	3.02	3.05	3.18	1.93	2.39	4.22	2.63	2.79	8.62	6.76	8.84
c135917.graph_c0	6.99	2.14	5.37	1.67	2.62	1.06	1.6	1.16	0.54	7.79	10.48	5.04
c135942.graph_c2	17.01	25.15	17.72	88.17	66.6	83.08	70.85	64.68	69.07	10.99	12.13	18.04
c135964.graph_c0	40.94	27.6	31.56	15.57	15.97	17.34	19.62	25.37	28.24	38.69	38.38	40.53
c135968.graph_c2	1.97	0.97	1.67	5.08	5.08	4.88	4.14	3.76	3.97	1.48	1.42	0.8
c135977.graph_c2	49.16	40.13	65.51	225.91	412.57	283.94	53.07	52.38	45.1	54.25	44.24	37.63
c135980.graph_c0	245.41	146.84	166.79	74.36	134.22	78.73	43.63	63.98	76.15	184.66	199.6	130.77
c135986.graph_c0	1.62	2.29	2.07	4.17	2.56	3.77	1.76	1.91	1.57	0.57	1.21	1.15
c135995.graph_c0	588.35	303.33	537.83	217.51	302.67	244.28	257.92	271.27	246.87	544.5	407.78	412.45
c136019.graph_c1	14.41	11.18	16.08	21.73	25.36	25.1	9.52	11.19	10.05	4.24	5.45	4.65
c136027.graph_c0	108.96	100.17	129.24	73.6	83.24	77.29	43.86	42.01	47.13	43.8	52.64	48.36
c136030.graph_c1	3085.44	1857.31	2193.98	1029.99	1762.98	1243.8	875.23	1166.5	1291.3	2617.5	2407.73	1995.85
c136046.graph_c0	54.3	37.29	59.96	27.09	29.02	29.71	27.92	33.23	28.71	47.26	63.43	44.83
c136054.graph_c1	0	1.56	0	0	0	0	2.43	0	1.85	1.5	0.32	1.73
c136060.graph_c0	41.56	34.05	26.67	21.05	24.81	20	31.33	34.06	31.77	41.25	39.02	37.6
c136061.graph_c3	29.49	16.11	17.78	8.88	5.88	4.87	24.48	37.25	37.25	54.23	52.08	39.2
c136071.graph_c0	1141.15	883.11	1170.24	692.98	939.87	726.65	493.82	468.38	538.32	852.64	795.8	719.26
c136076.graph_c0	27.65	15.81	23.75	9.19	14.86	8.95	10.23	14.22	19.9	91.15	74.09	59.45
c136082.graph_c0	75.58	67.54	61.1	23.31	24.28	22.85	9.61	10.25	10.39	14.66	15.45	17.42
c136088.graph_c1	10.3	12.21	11.5	11.83	11.5	13.45	8.12	6.37	7.7	2.57	2.2	4.24
c136090.graph_c2	2.22	5.2	9.77	12.92	17	18.63	10.44	10.76	15.88	3.09	5.57	4.38
c136133.graph_c0	0.42	0.24	0.44	0.03	0.24	0.23	1.23	1.08	1.09	1.18	1.78	1.28
c136136.graph_c0	9.83	13.75	17.03	8.35	6.83	8.29	16.73	13.9	11.87	15.71	23.87	23.35
c136160.graph_c0	245.03	214.19	181.41	127.04	95.54	115.13	136.76	162.5	171.25	388.46	324.15	361.15
c136173.graph_c3	97.2	75.18	92.08	48.13	55.03	52.92	36.05	39.9	42.07	78.56	76.42	59.86
c136192.graph_c0	32.81	28.01	43.99	62.7	55.34	77.21	38.93	41.83	44.01	28.69	29.32	35.29
c136194.graph_c0	0	84.77	0.05	0	1.36	2.3	20.23	3.15	12.97	12.83	11.21	18.21
c136197.graph_c0	7.64	10.95	22.29	37.44	87.22	44.54	4.11	2.51	2.54	1.14	1.48	0.63
c136246.graph_c1	105	156.08	91.76	78.97	74.51	68.8	145.24	111.97	124.59	119.7	114.72	179.89
c136247.graph_c0	3029.23	1968.47	2172.69	1076.27	2251.19	1265.16	648.85	995.03	1095.03	1966.01	1678.08	1345.18
c136251.graph_c0	4.14	8.67	8.75	15.83	14.5	16.87	5.31	8.38	6.92	5.83	4.42	5.63
c136283.graph_c0	484.33	330.96	480.01	176.91	288.95	181.12	139.05	198.3	266.29	527.59	401.16	353.51
c136297.graph_c0	62.96	63.15	74.5	89.91	88.18	96.09	50.38	44.19	45.72	31.84	37.49	44.86
c136298.graph_c1	36.04	30.34	37.92	16.85	14.88	15.22	18.05	21.64	22.96	36.95	28.64	25.6
c136321.graph_c0	0	1.98	0	0	0	0	19.49	0	2	3.49	1.89	1.43
c136322.graph_c3	8.02	7.83	7.06	15.2	14.28	15.11	9.36	8.54	7.54	4.4	5.8	7.27
c136368.graph_c1	17.73	19.04	19.15	28.56	32.71	28.58	33.67	30.33	33.58	14.55	16.17	15.48
c136375.graph_c1	10.03	13.65	12.24	15.75	24.64	21.29	11.95	11.19	15.77	4.83	4.5	5.01
c136404.graph_c5	140.54	87.84	91.96	72.27	139.49	97.3	141.17	163.41	201.3	211.14	156.78	181.13
c136426.graph_c0	58.33	53.01	35.56	36.49	44.99	33.98	113.34	108.33	118.53	83.89	117.9	105.1
c136431.graph_c0	160.19	113.89	135.09	157.86	208.15	183.05	98.69	124.6	120.56	41.59	51.28	46.94
c136447.graph_c0	0	8.04	0	0	0	0	1.49	0	2.7	5.32	0.32	6.87
c136467.graph_c0	59.76	39.05	31.99	6.17	12.29	6.24	2.6	4.55	3.04	8.35	6.68	5.96
c136473.graph_c0	687.39	1157.74	995.51	827.3	462.3	777.28	1840.47	1267.12	1477.16	978.88	923.98	1451.33
c136480.graph_c0	8.2	4.8	14.91	33.03	39.15	47.48	18.68	19.65	32.37	7.86	9.31	17.92
c136494.graph_c0	39.62	33.93	38.42	32.56	42.25	32.94	52.2	55.05	56.51	67.6	78.53	76.63
c136506.graph_c0	21.25	31.83	20.26	20.04	15.1	18.1	16.47	18.83	18.11	35.84	28.28	37.65
c136510.graph_c0	67.14	43.48	58.23	25.58	28.05	23.71	28.21	36.72	34.39	52.26	50.05	38.63
c136519.graph_c0	0	3.69	0	0	0	0	0.83	0.05	1.05	1.06	0.23	1.05
c136522.graph_c0	0	1.81	0	0	0.1	0	4.05	0.09	6.43	2.75	2.13	0.49
c136523.graph_c0	37.3	35.76	24.02	33.02	27.51	26.15	49.43	46.05	52.47	44.28	50.08	56.28
c136525.graph_c0	312.87	140.78	191.89	31.16	44.52	35.18	175.36	247.01	218.7	323.91	275.66	246.18
c136534.graph_c1	141.46	106.92	123.27	75.28	78.1	79.99	46.89	60.2	47.4	98.44	89.69	87.84
c136548.graph_c0	55.64	61.09	48.55	35.81	35.67	34.55	52.51	38.76	49.52	306.35	339.97	276.24
c136554.graph_c0	21.66	23.33	23.5	21.96	25.42	26.24	16.57	8.04	8.32	5.6	11.29	6.46
c136561.graph_c0	0.43	0.92	2.16	0.89	0.76	2.91	6.1	8.44	7.96	12.48	12.93	5.69
c136561.graph_c1	12.9	8.73	7.62	4.59	4.86	4.79	68.69	70.27	61.52	52.72	56.73	56.55
c136587.graph_c0	0.65	2.43	1.59	2.94	3.15	3.62	2.23	2.23	2.17	0.58	0.56	1.01
c136619.graph_c1	16.08	21.59	21.68	19.36	15.93	23.54	22.31	16.18	16.43	39.48	51.23	50.32
c136650.graph_c0	0	20.38	0	0	0.18	0.17	12.8	0.64	6	2.85	2.23	3.56
c136652.graph_c0	0.34	0.66	0.57	2.49	1.86	2.52	1.94	2.75	1.93	0.33	0.6	0.43
c136654.graph_c0	0	3.3	0	0	0	0.08	1.83	0.91	1.34	0.98	1.92	0.93
c136663.graph_c0	7.56	6.69	7.66	36.26	29.82	54.51	39.61	69.72	51.62	33.37	29.37	35.73
c136680.graph_c2	13.84	11.06	9.48	6.31	9.79	5.14	11.99	12.74	11.53	19.97	15.46	14.49
c136682.graph_c2	0	2.96	0	0	0.32	0	21.09	1	20.28	10.16	10.83	1.52
c136687.graph_c1	39.55	41.36	34.71	27.57	29.45	29.67	45.01	40.29	41.97	120.63	122.13	115.15
c136691.graph_c1	100.47	61.65	99.1	112.88	228.43	148.26	5.19	7.03	10.55	2.07	1.43	0.9
c136703.graph_c0	0.31	0.96	1.1	2.75	1.6	2.68	2.14	1.69	1.56	0.18	0.21	0.29
c136724.graph_c0	49.9	46.5	53.51	57.35	43.62	47.87	65.02	50.99	57.71	83.63	98.02	91.65
c136725.graph_c0	18.92	18.88	23.81	12.64	9.58	19.56	10.32	8.93	12.42	46.91	28.63	31.07
c136736.graph_c0	42.18	30.16	24.59	25.52	30.47	25.66	44.81	45.04	48.43	57.04	53.73	53.49
c136762.graph_c0	255.35	231.7	267.29	260.55	314.26	308.14	128.64	136.38	147.55	105.41	132.38	126.71
c136763.graph_c1	99.95	106.56	147.4	268.73	236.97	333.38	234.99	183.27	198.18	65.37	80.02	98.08
c136766.graph_c0	698.19	403.73	741.03	276.3	526.35	331.1	169.6	234.72	269.25	856.46	781.02	512.65
c136771.graph_c0	148	127.74	109.38	92.19	106.68	102.28	64.19	77.95	67.58	82.5	89.71	89.08
c136784.graph_c0	25.48	22.34	23.81	6.27	3.9	4.04	12.47	7.69	6.17	16.3	24.1	20.44
c136813.graph_c0	0	0.63	0	0	0.02	0	0.68	0	1.2	0.66	0.25	0.76
c136814.graph_c1	0.15	14.15	0	0	0.49	0.15	7.26	1.83	6.45	5.73	0.64	4.52
c136820.graph_c3	1.48	1.53	1.31	9.19	6.16	8.2	48.47	37.31	35.13	12.21	21.26	22.38
c136823.graph_c1	17.91	13	15.74	8.66	13.78	10.86	14.59	18.49	18.45	26.06	25.75	18.98
c136841.graph_c0	26.38	20.99	26.04	21.23	24.41	21.86	13.94	12.39	14.61	6.82	6.96	7.34
c136852.graph_c1	9.07	6.23	4.89	0.61	0.73	0.74	1.43	1.53	0.96	4.79	5.27	4.75
c136889.graph_c1	163.47	183.84	195.83	32.99	48.79	58.29	199.08	172.69	160.11	456.45	452.69	407.62
c136890.graph_c0	138.08	105.59	119.26	77.41	103.41	86.48	33.11	36.88	35.17	20.74	30.79	26.06
c136892.graph_c0	0	7.01	0	0	0.01	0.04	5.1	0.95	2.74	3.58	0.55	3.49
c136895.graph_c0	19.38	17.62	19.32	19.38	23.91	20.41	8.93	8.26	11.69	5.93	6.4	6.14
c136896.graph_c1	0.46	1.02	0.93	3.98	2.97	3.76	1.73	1.05	1.98	0.61	0.85	0.36
c136925.graph_c1	139.24	148.49	162.38	240.86	259.62	255.1	142.83	136.1	120.93	68.28	70.11	101.17
c136935.graph_c0	51.2	44.14	36.18	31.62	30.12	34.21	32.42	26.48	35.27	69.53	76.03	59.72
c136944.graph_c1	14.07	17.54	15.16	5.68	3.14	4.19	10.37	13.96	7.67	32.31	29.67	30.6
c136949.graph_c0	1771.94	1039.45	1328.22	491.04	907.17	582.44	275.03	401.54	343.52	346.2	438.78	263.21
c136949.graph_c1	0.17	50.69	0	0	0.42	2.3	83.44	10.75	17.75	7.69	3.7	6.34
c136957.graph_c0	57.35	45.75	27.74	31.14	30.05	24.3	61.19	76.96	62.11	63.78	74.53	63.91
c136964.graph_c0	3.91	2.76	3.85	12.89	13.63	14.19	3.79	5.09	6.7	1.14	1.23	2.73
c136971.graph_c0	0.99	2.55	2.78	1.44	2.31	2.22	3.72	4.57	2.86	35.3	33.22	21.49
c136971.graph_c2	6.86	5.6	5.47	4.33	3.72	3.51	5.94	6.44	7.97	203.03	182.91	169.77
c136971.graph_c3	1	2.23	1.86	2.05	1.79	2.85	1.83	3.34	1.98	17.82	19.17	14.24
c136983.graph_c0	19.99	18.3	14.32	18.76	18.35	13.23	47.94	31.67	54.85	16.98	20.36	19.94
c137003.graph_c0	7.46	6.62	7.46	22.94	28.08	24.27	14.69	16.61	17.07	8.43	8.06	7.09
c137006.graph_c1	11.9	13.79	12.66	21.33	33.37	25.46	13.6	14.51	10.64	4.96	8.93	10.3
c137013.graph_c4	26.51	26.29	26.69	28.54	26.38	27.21	46.88	50.9	50.38	52.52	43.04	47.56
c137014.graph_c1	26.12	14.95	17.29	5.61	8.22	7.03	9.34	11.44	12.99	28.53	26.94	20.74
c137021.graph_c0	328.1	323.27	250.21	210	211.53	197.63	286.13	296.57	307.85	455.04	468.46	422.07
c137048.graph_c0	94.61	59.52	101.11	162.56	322.05	187.37	99.8	172.11	191.53	33.36	18.9	19.62
c137066.graph_c1	831.67	476.05	724.77	62.88	158.55	97.94	46.89	71.47	69.03	689.72	526.36	489.9
c137072.graph_c1	13.11	18.24	19.52	47.03	47.07	52.54	36.96	49.81	51.42	22.89	24.34	29.75
c137093.graph_c2	496.03	497.26	641.01	336.69	455.38	409.93	451.03	390.21	436.63	978.21	1096.12	875.42
c137094.graph_c1	108.03	70.71	89.26	35.58	46.22	33.66	64.74	87.39	66.4	103.87	95.42	79.53
c137097.graph_c0	10.99	11.03	12.81	13.37	9.38	9.53	16.03	17.22	12.7	29.24	35.45	26.89
c137135.graph_c0	50.6	27.64	71.24	13.44	17.21	13.52	35.28	51.42	52.86	76.78	65.46	47.9
c137142.graph_c0	56.39	41.71	58.26	34.99	42.95	39.8	65.69	78.57	65.5	134.44	131.16	119.95
c137178.graph_c1	5.04	4.9	5.61	8.07	9.19	7.82	6.65	6.51	8.16	3.32	4.05	2.99
c137185.graph_c1	1.61	1.76	1.62	23.2	8.59	17.9	7.21	2.14	11.67	1.61	0.29	0.77
c137193.graph_c1	43.3	35.67	36.21	23.3	28.79	30.68	32.68	32.37	31.04	52.19	57.01	48.99
c137202.graph_c0	285.53	272.16	215.06	250.79	263.6	250.92	509.05	442.13	414.21	1110.56	1258.99	1079.02
c137203.graph_c0	0.03	3.47	0	0	0.07	0	1.88	0.25	0.61	0.53	0.45	0.85
c137203.graph_c2	89.5	97.22	80.67	87.66	116.55	106.1	85.26	77.52	94.44	36.69	39.64	40.19
c137215.graph_c0	9.76	10.7	13.34	18.17	26.09	19.9	9.76	11.46	14.39	8.03	6.37	7.1
c137231.graph_c2	0	14.32	0	0	0	0	1.57	0.14	1.81	1.69	0.28	2.52
c137254.graph_c0	0	4.8	0	0	0	0.07	3.3	0.07	1.12	1.95	0.66	1.31
c137261.graph_c0	12.24	14.75	19.27	43.1	40.63	47.67	18.86	23.23	21.79	8.13	7.13	7.64
c137305.graph_c0	11.89	11.13	10.9	10.53	11.73	10.22	7.09	6.65	8.43	14.97	16.97	12.85
c137318.graph_c1	0.86	1.68	2.76	9.11	8.16	15.45	2.44	3.22	3.71	0.07	0	0
c137343.graph_c0	20.37	16.82	19.31	4.37	3.53	5.02	7.26	7.13	5.93	11.19	11.08	12.48
c137345.graph_c1	21.97	15.56	21.55	0.27	0.52	0.43	0.59	0.37	0.03	38.1	40.37	40.86
c137363.graph_c0	4.98	4.79	10.4	18.73	13.06	22.55	9.54	9.59	10.11	4.19	5.55	6.5
c137365.graph_c0	1.72	3.88	4.18	7.52	4.9	7.22	2.59	3.77	3.09	1.4	2.28	3.53
c137373.graph_c2	100.72	102.53	86.74	86.17	68.99	75.55	41.69	54.07	35.75	11.37	13.55	14.29
c137389.graph_c3	1.52	1.7	0.76	0.2	0.3	0.19	0.56	0.39	0.84	2.79	2.67	2.95
c137396.graph_c3	224.42	196.54	228.83	219.05	299.31	282.42	52.32	63.66	72.11	16.58	14.78	20.06
c137399.graph_c0	5.91	4.96	5.42	7.03	8.54	8.59	3.3	4.52	3.66	3.32	2.87	2.89
c137399.graph_c1	60.1	37.93	50.81	33.9	39.91	34.6	46.93	50.68	55.43	71.96	64.71	62.01
c137404.graph_c1	43.79	28.75	299.52	102.19	156.07	229.06	95.87	18.34	36.06	43.8	22.81	25.18
c137408.graph_c0	0.77	0.5	1.13	0.36	0.52	0.17	1.15	1.21	2.03	2.59	1.74	1.1
c137442.graph_c0	55.14	45.63	52.36	27.88	36.21	33.48	36.92	39.05	40.69	51.29	59.08	57.44
c137445.graph_c0	19.48	22.49	14.07	38.34	40.42	36.07	72.63	65	100.7	50.76	30.05	54.81
c137457.graph_c0	97.58	61.48	67.96	2.71	7.36	3.45	9.24	13.64	18.94	77.5	64.04	51.35
c137458.graph_c0	252.47	220.23	238.1	150.43	140.69	162.36	168.93	215.72	197.14	323.12	314.06	287.8
c137467.graph_c0	5.26	12.73	10.22	7.83	1.16	3.42	0.27	0.63	0.67	0.17	0.18	0.17
c137480.graph_c1	5.33	7.69	9.43	1.51	2.86	2.46	0.07	0	0.29	0	0	0
c137495.graph_c1	36.97	24.21	41.11	89.12	119.69	119.55	76.67	127.8	122.01	66.35	74.25	54.7
c137520.graph_c0	448.27	459.73	459.54	523.07	521.91	555.96	740.01	688.14	721.47	1004.34	1042.24	907.3
c137539.graph_c0	0.83	0.29	0.19	0.04	0.04	0.12	0.11	0	0.04	2.43	2.33	2.2
c137546.graph_c0	15.12	21.26	37.37	21.36	25.22	35.24	54.88	51.38	38.1	48.25	76.91	73.54
c137547.graph_c0	0	3.06	0	0	0.02	0	0.7	0.08	0.42	0.61	0.41	1.11
c137555.graph_c0	7.87	3.63	14.09	0.96	0.16	1.41	22.12	31.37	33.23	21.33	24.78	15.66
c137560.graph_c0	10.66	26.8	26.42	54.09	50.02	69.67	47.95	53.47	50.05	14.72	9.91	15.58
c137568.graph_c1	346.59	341.35	293.67	344.2	401.75	335.7	560.81	582.74	597.85	794.86	757.2	743.86
c137570.graph_c0	9.65	11.64	12.36	14	9.29	12.08	18.96	18.26	18.79	18.43	23.75	22.09
c137600.graph_c0	2.35	2.51	2.4	1.54	3	1.49	2.53	2.09	1.39	4.94	10.32	5.54
c137612.graph_c3	1101.93	600.84	930.98	331.23	717.89	419.57	191.37	300.02	341.44	900.68	830.49	560.49
c137613.graph_c0	26.28	28.27	26.24	74.57	67.62	75.73	68.04	60.3	60.68	14.25	14.08	21.75
c137617.graph_c0	0	17.41	0	0	0	0.27	17.93	0.99	10.46	13.11	1.58	17.1
c137628.graph_c0	91.95	78.59	85.48	72.48	95.33	82.58	32.54	35.01	42.45	36.42	42.74	38.02
c137648.graph_c1	68.14	55.76	66.33	540.67	644.42	560.93	541.78	725.65	719.42	83.92	95.64	77.15
c137659.graph_c2	106.24	82.33	92.93	69.54	91.54	59.99	29.08	28.6	33.57	15.43	35.35	16.05
c137672.graph_c0	0.01	17.18	0	0.01	0.63	0.13	16.04	1.65	17.46	15.55	7.67	8.73
c137672.graph_c1	0	15.13	0	0	0.56	0	16.01	0.62	13.79	13.04	5.76	5.36
c137706.graph_c0	13.61	5.9	6.75	6.29	8.38	5.39	11.17	9.84	11.78	24.14	21.17	21.02
c137720.graph_c0	0	3.41	0	0	0.19	0.03	1.09	0.21	0.25	0.51	0.49	0.84
c137745.graph_c0	12.06	7.6	10.56	4.02	4.14	3.39	7.29	6.45	7.65	8.65	7.77	7.51
c137750.graph_c1	6.52	12.26	4.49	6.56	6	6.27	12.63	11.59	9	10.02	9.42	14.72
c137754.graph_c0	3.97	3.11	8.09	1.94	3.04	2.33	0.21	0.06	0.07	0.19	0.13	0.28
c137755.graph_c0	1.18	1.93	1.86	20.94	28.65	33.91	3.94	4.96	8.31	0.55	1.86	2.12
c137759.graph_c1	33	21.83	18.07	17.68	12.42	12.98	34.76	25.23	32.06	21.69	31.2	26.55
c137763.graph_c0	2.38	3.02	3.55	3.39	3.82	3.01	1.39	2.19	1.55	0.91	1.22	1.16
c137766.graph_c0	15.24	18.11	18.16	20.54	16.85	18.14	26.2	25.23	30.26	34.52	42.11	44.89
c137772.graph_c1	5.68	8.21	7.49	14.32	11.52	17.08	10.48	13.61	9.5	4.79	5.77	6.5
c137778.graph_c0	107.59	83.58	84.21	95.62	146.56	100.08	68.41	75.62	90.74	40.49	39.97	44.86
c137780.graph_c0	10.38	17.14	16.26	7.95	8.91	11.84	16.45	14.65	13.72	17.15	17.62	22.19
c137785.graph_c0	0	0.82	0	0	0	0	2.23	0.07	0.65	0.85	0.31	0.83
c137788.graph_c0	2.76	4.39	4.76	7.77	6.6	8.57	6.12	5.73	5.85	3.05	2.75	3.6
c137795.graph_c0	21.66	30.36	32.96	64.87	35.35	42.68	25.3	34.33	26.48	14.57	18.78	18.4
c137809.graph_c0	12.09	12.74	7.6	9.69	10.22	8.46	21.37	18.47	17.24	21.79	21.08	22.36
c137810.graph_c0	2.21	2.63	1.04	1.53	1.6	1.2	1.1	0.11	0.17	0.05	0.06	0.18
c137816.graph_c2	235.05	151.95	177.96	95.38	135.53	103.39	138.14	181.69	193.8	286.6	266.64	222.3
c137826.graph_c0	39.22	34.96	21.44	20.43	25.07	18.39	37.22	32.36	34.23	34.29	38.32	43.6
c137839.graph_c1	245.22	186.38	168.41	213.99	278.79	242.31	108.11	101.5	114.12	44.71	49.14	52.94
c137852.graph_c0	6.47	12.88	12.1	23.61	18.72	23.82	32.73	29.83	24.8	8.75	9.42	15.12
c137862.graph_c0	80.86	59.34	60.23	38.87	43.55	34.72	50.27	52.73	52.5	86.28	89.56	79.06
c137862.graph_c1	2.51	1.49	3.22	0.24	0	0	2.04	1.37	0.51	6.41	7.69	7.25
c137868.graph_c0	46.4	77.71	41.54	114.8	108.43	117.7	276.56	227.82	176.97	78.29	129.4	168.16
c137875.graph_c0	25.24	17.11	21.57	12.56	9.01	12	27.3	29.18	28.16	30.4	28.74	22.91
c137877.graph_c0	15.61	16.45	16.85	36.02	24.14	28.32	60.18	70.63	79.34	76.16	66.46	62.13
c137886.graph_c1	0	16.27	0	0	0	0	3.15	2.12	1.03	1.02	0.36	1.81
c137907.graph_c0	46.67	56.07	76.39	68.13	88.6	75.97	9.47	9.15	10.93	7.26	7.34	8.19
c137929.graph_c1	18.43	15.66	12.63	16.37	14.51	13.98	34.39	38.4	37.52	39.3	39.07	46.04
c137932.graph_c0	144.82	101.48	110.71	86.94	87.86	95.96	94.43	112.87	120.9	199	179.04	149.83
c137932.graph_c2	47.27	35.51	47.14	34.13	43.47	40.02	32.19	43.07	45.31	74.25	72.76	59.37
c137940.graph_c0	79.24	72.57	82.41	70.78	75.28	74.2	43.26	45.23	49.24	26.8	27.64	29.32
c137943.graph_c0	17.65	46.5	51.89	157	121.89	211.63	77.48	70.22	81.38	45.76	27.18	63.55
c137960.graph_c4	27.82	22.05	39.7	31.82	46.62	40.33	6.25	8.33	7.78	3.78	2.47	2.49
c137964.graph_c2	94.67	75.67	61.8	64.53	60.42	65.72	186.96	178.22	167.03	147.23	193.7	159.24
c137968.graph_c0	0.06	146.08	0.16	0	0	0	13.72	37.11	53.14	84.83	2.84	51.89
c137969.graph_c0	1.48	1.24	2.03	2.68	3.32	3.11	1.46	0.81	0.64	0.33	0.65	0.68
c137984.graph_c0	0	1.63	0	0	0	0	4.09	1.07	1.52	0.21	1.8	0.17
c137987.graph_c0	60.37	45.93	44.07	33.94	28.91	33.17	43.43	47.19	48.65	74.56	65.98	59.13
c138010.graph_c1	187.87	158.55	152.32	11.17	23.91	11.03	10.43	10.38	9.94	174.7	94.57	106.12
c138041.graph_c1	71.05	48.86	65.72	32.46	44.96	33.58	26	22.99	21.71	13.55	45.39	26.27
c138042.graph_c1	75.76	43.71	58.08	5.2	2.33	4.1	14.81	23.98	27.89	53.46	41.92	40.33
c138053.graph_c2	91.18	63.22	60.16	40.64	38.38	31.6	50.02	46.49	51.01	82.15	72.44	65.33
c138055.graph_c0	28.77	22.46	22.68	8.24	12.38	9.76	14.92	14.15	17.57	37.33	30.84	28.03
c138089.graph_c1	58.68	58.13	111.92	74.63	89.66	86.47	31.64	36.01	34.07	43.07	45.86	42.16
c138091.graph_c5	0	5.12	0	0	0	0	0.83	0.23	1.23	1.33	0.37	1.03
c138107.graph_c2	4.63	5.86	5.63	12.55	16.83	14.31	7.33	11.53	10.62	1.89	1.7	2.92
c138159.graph_c0	0	4.69	0	0	0	0.1	29.87	1.14	22.86	28.29	10.85	19.74
c138177.graph_c1	1.12	0.83	1.3	11.37	7.86	13.98	5.38	8.81	7.15	0.85	1.12	1.77
c138184.graph_c0	0	24.35	0	0	0	0.07	7.28	1.2	3.75	3.67	0.93	6.12
c138200.graph_c0	10.46	15.46	16.3	21.9	24.04	22.96	17.95	15.04	15.78	7.67	8.9	8.95
c138208.graph_c0	25.06	22.61	24.63	17.54	20.12	21.38	8.49	9.2	7.55	4.8	5.93	5.54
c138220.graph_c0	44.5	39.07	26.48	28.42	34.51	30.14	37.37	31.59	39.31	63.56	69.69	55.92
c138241.graph_c2	140.13	81.74	106.49	31.63	36.55	26.62	65.84	72.05	71.21	90.34	110.02	85.96
c138258.graph_c0	66.71	52.39	47.52	51.08	39.71	47.27	100.64	102.74	91.34	118.09	140.61	133.38
c138262.graph_c0	1.54	7.26	3.55	6.65	6.47	8.82	6.89	5.12	6.54	2.51	1.61	3.34
c138267.graph_c1	106.47	85.76	73.33	62.67	69.27	65.32	83.83	88.36	99.61	112.16	115.26	112.59
c138267.graph_c2	0.09	0.19	0.09	2.48	2.28	3.27	1.81	1.91	1.69	0.05	0.38	0.09
c138286.graph_c8	243.74	125.12	125.2	34.54	61.12	43.69	54.59	83.39	63.64	159.54	148.75	131.72
c138297.graph_c0	324.13	190.71	78.07	127.27	120.04	66.39	274.12	238.93	210.9	134.5	151.58	235.9
c138299.graph_c1	9.43	8.35	12.67	18.25	25.66	21.45	15.75	17.07	12.3	7.42	8.26	7.9
c138311.graph_c1	11.83	17.25	13.61	33.42	23.7	32.65	27.27	28.94	29.4	12.26	14.06	16.19
c138314.graph_c0	0.91	10.57	0.98	0.48	1.46	1.5	4.9	3.13	1.95	7.2	5.39	7.97
c138320.graph_c0	13.94	19.32	14.6	112.9	92.43	101.77	80	77.63	80.37	16.49	35.22	29.68
c138325.graph_c0	25.96	26.52	33.85	21	18.93	22.86	8.05	6.93	6.9	9.86	11.58	10.43
c138341.graph_c0	4.95	5.35	8.29	15.04	12.1	16.42	8.58	10.22	13.39	4.14	4.68	5.14
c138351.graph_c1	54.29	39.07	41.29	33.22	31.78	30.07	48.73	54.08	70.19	69.22	61.86	64.32
c138357.graph_c2	83.8	49.46	67.02	31.25	35.16	32.35	63.81	71.16	73.02	118.6	104.58	95.27
c138359.graph_c0	0.05	2.52	2.03	6.47	3.06	5.18	1.24	2.75	1.99	1.01	0.83	0.69
c138361.graph_c1	56.89	45.07	56.9	27.45	35.26	26.36	43.97	40.51	39.34	73.36	67.37	66.45
c138367.graph_c1	0.28	0.5	0.56	4	2.59	5	1.93	1.2	1.52	0.8	0.54	0.88
c138373.graph_c0	7.14	29.1	5.95	4.29	6.49	4.37	7.64	9.59	14.9	14.19	15.01	25.19
c138382.graph_c0	2.47	4.96	6.23	8.81	7.22	8.18	4.43	5.23	3.5	1.37	2.2	2.42
c138383.graph_c1	7.61	8.21	3.98	2.89	5.26	3.46	4.33	7.49	3.94	10.48	7.81	9.73
c138387.graph_c2	72.4	129.76	143.56	227.83	141.54	244.45	161.77	130.15	154.73	80.71	72.94	111.39
c138390.graph_c0	13.15	13.72	15.08	10.13	10.79	11.56	26.58	37.88	25.15	39.72	39.54	42.07
c138408.graph_c0	49.89	47.18	43.25	45.86	39.02	42.8	68.8	60.95	58.37	90.21	93.67	95.57
c138427.graph_c1	56.12	62.69	64.04	59.3	69.48	60.5	96.03	106.69	101.97	234.18	239.66	201.65
c138431.graph_c0	43.93	49.99	50.44	36	41.3	36.16	23.17	19.56	22.15	13.08	14.14	18.69
c138434.graph_c3	2.99	2.39	5.47	5.54	8.21	6.36	1.98	5.18	3.09	0.51	0.43	1.03
c138445.graph_c1	122.97	75.98	106.89	25.81	32.63	31.31	39.4	45.73	51.4	166.91	143.64	125.39
c138452.graph_c2	0	12.67	0	0	0.16	0.31	2.8	0.32	1.55	1.72	0.53	3.3
c138456.graph_c0	1.91	4.07	3.78	7.04	4.91	9	7.76	7.36	7.06	2.77	2.21	2.55
c138469.graph_c0	25.15	21.99	20.63	19.42	23.01	16.99	43.83	42.61	42.32	48.47	40.3	46.28
c138487.graph_c0	34.86	19.22	24.42	9.63	8.73	9.2	10.41	12.15	8.95	23.04	21.66	15.48
c138490.graph_c0	10.67	23.98	24.24	73.23	54.29	76.9	56.16	64.37	57.51	13.84	18.2	19.32
c138511.graph_c0	53.7	45.24	50.04	40.54	37.44	37.58	22.86	22.38	26.16	50.72	45.81	52.37
c138519.graph_c0	0.04	56.58	0	0	0.18	0.12	7.53	2.33	6.39	4.66	1.14	10.16
c138559.graph_c0	24.69	23.97	27.76	19.72	16.42	17.67	45.19	37.58	44.49	99.33	112.68	112.43
c138571.graph_c0	2.1	4.67	3.89	13.19	6.66	11.11	8.58	9.28	7.57	3.4	2.28	4.02
c138572.graph_c0	72.82	63.7	57.12	69.94	62.36	70.23	235.75	315.4	254.51	113.16	120.57	111.89
c138574.graph_c0	66.55	31.53	39.95	22.35	33.72	19.44	30.17	43.41	38.62	56.25	43.99	42.72
c138582.graph_c1	33.15	25.98	24.97	18.25	18.37	18.53	26.95	25.57	29.84	40.74	36.75	34.11
c138583.graph_c0	5.87	8.42	8.64	13.29	14.72	16.68	10.16	14.12	12.19	5.58	5.91	5.92
c138614.graph_c2	2.99	3.93	3.85	12.76	11.63	14.48	8.29	10.07	10.91	3.43	5.03	4.69
c138619.graph_c0	3.95	3.19	7.61	3.6	4.36	3.74	0.62	0.55	0.4	1.78	1.46	1.29
c138637.graph_c0	1937.64	1314.39	1824.34	412.21	581.33	485.41	363.78	399.52	442.76	1086.15	1031.8	870.12
c138648.graph_c0	0.88	0.11	0.34	7.21	13.82	8.87	0	0.14	0.24	0	0	0.08
c138657.graph_c3	38.58	32.75	33.77	30.86	36.51	33.09	61.99	70.87	67.31	60.81	70.69	63.74
c138666.graph_c0	19.17	14.92	16.36	21.94	16.38	17.73	15.28	25.6	20.54	32.6	35.57	30.44
c138679.graph_c1	67.56	235.23	221.27	325.51	209.56	336.24	170.64	172.41	147.77	104.34	92.28	140.21
c138682.graph_c0	442.65	217.72	290.15	82.82	120.05	93.54	202.7	287.48	270.05	420.25	394.37	292.18
c138702.graph_c0	118.05	92.34	110.13	54.95	21.91	39.06	56.15	81.48	61.36	55.62	58.75	59.35
c138712.graph_c2	167.69	124.19	114.63	37.31	39.37	45.89	146.58	107.07	132.58	272.3	247.75	252.21
c138713.graph_c0	9.91	11.03	6.01	4.52	4.71	3.24	3.22	6.79	5.67	10.31	10.01	8.22
c138726.graph_c0	7.42	8.03	7.83	11.24	13	13.08	13.06	10.96	9.15	3.31	5.01	4.87
c138731.graph_c1	14.62	23.77	10.87	9	7.87	10.41	12.77	15.98	14.31	17.95	16.27	19.3
c138784.graph_c0	1.05	1.36	4.69	10.85	14.28	19.79	8.11	6.47	10.86	1.39	3.57	5.13
c138794.graph_c0	12.66	9.99	8.65	6.04	6.88	6.4	9.14	9.09	9.64	13.72	10.89	12.67
c138799.graph_c0	2.05	0.59	1	0	0.31	0	0.56	0.2	0.48	5.35	4.93	3.49
c138803.graph_c0	0.35	1.16	1.7	3.61	3.38	3.29	4.2	1.16	1.2	0.44	0.53	0.42
c138804.graph_c0	24.3	19.12	26.11	16.59	16.39	20.36	18.65	26.13	18.21	26.26	33.48	27.69
c138807.graph_c0	64.34	173.52	121.17	149.22	114.62	168.85	76.8	80.53	69.25	47.05	35.28	62.54
c138817.graph_c2	725.96	362.51	529.34	109.27	212.52	125.31	270.73	396.16	465.34	953.24	809.42	605.19
c138829.graph_c2	15.42	13.46	14.28	6.04	8.48	7.8	10.2	7.99	7.01	11.28	17.98	16.88
c138838.graph_c0	19.79	18.29	24.94	19.36	20.14	21.88	9.51	8.29	7.51	4.9	6.84	6.48
c138843.graph_c0	16.06	9.43	15.47	7.65	6.59	8.06	7.35	11.83	11.37	17.9	16.8	13.09
c138844.graph_c2	20.61	11.81	11.8	7.86	8.84	7.64	7.83	12.93	7.98	61.16	54.36	49.82
c138850.graph_c3	6.48	6.72	10.3	15.57	17.12	20.45	7.08	4.99	6.34	4.58	4.29	6.59
c138881.graph_c0	45.49	49.83	45.37	250.65	229.56	312.15	307.36	288.85	304.32	40.64	46.52	55.55
c138899.graph_c1	10.02	7.36	7.37	2.59	4.02	1.5	1.13	4.33	1.23	10.08	6.84	6.58
c138900.graph_c0	87.9	53.43	83.84	39.38	58.55	41.6	62.43	83.71	70.58	90.98	94.25	64.17
c138925.graph_c0	0	2.32	0	0	0.02	0	0.26	0.02	0.66	0.56	0.13	0.8
c138926.graph_c0	2064.48	1322.29	2084.95	828.54	1523.1	923.72	614.74	853.44	885.73	1693.34	1206.73	1053.83
c138947.graph_c1	67.42	64.08	50.86	59.21	64.47	52.26	73.07	71.61	73.86	105.02	99.82	100.82
c138956.graph_c0	9.82	17.79	24.37	20.71	24.34	31.66	14.03	14.85	14.23	8.81	7.33	10.34
c138956.graph_c1	57.63	55.85	71.34	76.75	78.77	81.26	48.48	47.91	51.44	25.82	24.46	32.5
c138962.graph_c0	5.43	6.31	9.74	15.69	6.85	6.03	67.72	46.17	54.06	59.07	51.61	51.31
c138993.graph_c4	384.18	279.24	265.13	155.94	207.16	167.22	137.14	162.45	190.36	401.36	393.85	345.97
c138998.graph_c0	831.35	502.99	492.66	136.59	242.16	157.44	326.08	429.74	419.31	743.51	612.66	610.74
c139000.graph_c1	258.09	176.77	198.18	137.73	214.27	150.32	62.69	77.66	76.11	53.1	53.5	45.76
c139019.graph_c0	0	1.66	0	0	0	0	6.35	0	3.51	3.04	1.6	0.88
c139026.graph_c1	33.31	41.86	47.78	54.97	51.63	73.8	29.53	31.75	31.19	20.7	21.94	27.34
c139045.graph_c0	0	4.33	0	0	0	0	24.33	0.82	13.24	17.09	8.55	9.19
c139058.graph_c2	3.14	4.28	2.58	1.54	2.26	2.74	0	0	0	5.49	4.14	2.67
c139060.graph_c0	0.09	15.17	0	0	0.04	0	6.15	3.13	1.08	1.93	0.34	1.82
c139075.graph_c0	27.6	19.48	18.8	9.9	17.3	11.48	16.46	18.94	15.28	31.8	26.52	22.64
c139078.graph_c1	13	13.84	9.89	21.35	31.15	21.24	14.55	14.97	11.61	6.54	5.99	4.73
c139093.graph_c1	67.3	73.8	217.99	174.3	149.8	238.22	111.07	80.04	113.91	78.62	69.78	84.97
c139103.graph_c0	2.45	2.57	2.33	6.13	4.43	6.09	3.68	3.79	3.31	1.27	1.54	1.52
c139107.graph_c0	10.38	7.75	7.57	18.02	29.2	19.53	6.84	10.08	8.6	5.82	4.2	4.01
c139109.graph_c1	11.31	8.8	16.86	8.38	10.19	8.91	13.88	11.91	12.81	17.71	18.8	10.66
c139128.graph_c1	17.98	18.41	16.91	20.56	19.07	16.33	8.77	10.3	8.67	3.89	6.33	7.68
c139136.graph_c0	0	13.33	0	0	0.15	0	3.86	0.15	1.44	1.85	0.79	2.89
c139153.graph_c1	0	33.76	0	0	0	0	3.3	1.45	2.47	3.44	2.59	4.71
c139154.graph_c0	81.29	63.99	60.32	48.8	55.27	48.3	73.26	74.26	73.73	104.79	114.44	89.14
c139176.graph_c0	5.93	6.41	6.24	9.55	10.04	9.93	6.38	5.03	6.18	2.88	3.91	3.11
c139190.graph_c0	41.73	22.5	27.06	6.63	12.59	8.14	7.83	13.59	16.6	32.55	30.76	22.78
c139211.graph_c1	108.91	92.23	121.14	53.57	52.89	49.52	44.81	34.43	39.07	45.38	47.97	51.48
c139214.graph_c0	0	12.52	0	0	0	0	2.28	1.08	0.27	0.47	0.34	1.03
c139259.graph_c2	6.5	9.27	23.96	49.43	54.25	70.21	35.86	33.05	41.97	13.79	12.11	24.56
c139261.graph_c0	25.4	17.87	13.8	6.91	6.26	6.61	9.51	10.98	12.01	31.26	30.88	26.39
c139275.graph_c0	39.3	46.99	32.38	82.98	88.77	80.7	71.63	62.77	62.86	27.61	31.06	39.66
c139299.graph_c2	22.57	32.72	31.58	78.13	82.3	66.49	54.45	51.23	46.8	24.7	42.28	38.88
c139311.graph_c0	58.82	43.95	38.4	15.32	17.49	15.91	24.94	38.99	34.22	57	56.45	52.47
c139313.graph_c0	9.69	7.11	8.51	4.7	5.09	4.65	337.58	337.79	344.83	356.29	267.02	300.12
c139337.graph_c0	0.06	0.99	0	0.12	0.06	0.12	187.17	8.04	100.71	63.27	17.77	6.11
c139355.graph_c0	0	1.55	0	0	0.11	0	3.51	0.34	1.35	1.29	0.13	1.32
c139412.graph_c0	8.08	9.46	6.26	24.12	23.18	23.36	28.48	26.49	24.17	6.5	8.3	9.29
c139433.graph_c0	24.19	38.13	22.59	44.89	51.64	48.93	84.28	89.19	88.65	54.72	57.52	56.86
c139439.graph_c0	118.88	69.75	128.71	32.62	44.22	32.12	41.39	57.71	48.98	158.15	135.96	119.31
c139468.graph_c3	28.42	18.43	18.68	5.33	5.58	5.33	28.12	31.09	32.25	56.83	51.74	50.87
c139470.graph_c0	0.93	0.63	0.91	0.08	0.28	0.11	0.11	0.17	0.27	2.26	1.5	1.12
c139487.graph_c1	10.96	8.22	10.21	4.39	6.89	5.39	6.28	7.25	8.5	15.41	10.2	11.23
c139495.graph_c0	144.66	114.8	112.22	87.86	91.61	90.04	142.47	144.16	140.01	193.55	181.83	178.21
c139511.graph_c0	0	6.92	0	0	0.23	0.04	2.86	0.4	2.04	1.93	1.13	1.74
c139512.graph_c0	27.01	17.53	21.55	2.14	2.02	2	56.97	68.3	55.83	50.45	64.37	43.13
c139516.graph_c0	113.79	121.18	140.12	91.59	55.86	87.18	87.02	75.87	109.95	212.08	157.9	153.67
c139520.graph_c0	31.91	18.88	44.52	14.01	14.55	20.03	19.13	25.79	39.85	82.41	71.68	52.9
c139527.graph_c0	9.53	31.18	37.64	80.49	40.49	60.75	28.13	33.23	24.39	12.69	17.02	19.98
c139537.graph_c0	206.97	177.87	233.99	82.25	94.46	82.08	123.89	101.95	93.58	104.69	171.27	169.96
c139556.graph_c1	60.47	73.86	45.53	21.28	11.38	17.55	91.39	100.21	83.33	223.95	162.28	213.04
c139592.graph_c1	0	38.42	0	0	0	0	9.04	1.36	1.42	3.45	0.45	3.5
c139604.graph_c0	62.36	44.94	37.87	19.44	29.42	20.66	18.09	22.72	18.04	222.18	226.86	167.46
c139622.graph_c0	67.52	79.59	79.88	171.16	174.29	183.49	53.03	41.3	37.89	33.89	30.86	36.96
c139626.graph_c0	123.23	90.04	59.2	50.01	43.12	36.69	100.41	84.47	78.01	101.81	119.44	109.47
c139636.graph_c1	17.99	20.37	17.31	13.8	7.25	9.26	20.91	15.76	12.26	20.93	16.54	21.78
c139664.graph_c0	219.43	314.75	349.1	300.57	296.83	413.57	140.88	169.72	148.13	73.85	72.26	121.91
c139677.graph_c0	253.7	213.05	234.36	99.33	53.78	83.09	94.81	99.64	112.27	71.83	105.1	81.31
c139677.graph_c1	58.5	33.54	56	19.64	32.07	21.8	12.98	18.73	17.88	54.06	53.86	32.95
c139681.graph_c0	0	3.68	0	0	0	0	0.4	0.23	0.37	0.72	0.26	0.3
c139682.graph_c0	58.04	52.57	36.17	33.78	31.74	29.13	56.85	54.56	52.53	68.17	58.02	65.07
c139687.graph_c0	7.01	8.11	8.02	4.39	4.27	4.69	4.09	4.25	6.94	9.77	9.79	9.05
c139689.graph_c0	0.05	30.79	0	0	0	0.33	9.3	0.4	2.57	4.66	0.78	5.28
c139696.graph_c0	1382.27	915.17	2159.16	473.32	976.2	611.25	185.13	324.56	395.69	1474.72	1192.19	840.16
c139700.graph_c0	0	9.53	0	0	0	0.11	5.64	1.36	1.58	1.13	0.9	0.86
c139711.graph_c1	7.05	11.23	6.05	7.35	6.59	5.79	10.41	14.83	11.06	19.08	18.01	16.31
c139726.graph_c0	4.41	5.22	4.26	13.8	24.97	15.49	0.33	0.96	1.01	1	0.79	0.9
c139730.graph_c2	788.03	277.33	495.69	60.08	42.02	71.53	39.12	39.29	29.45	653.59	628.71	463.87
c139737.graph_c0	126.79	85.95	79.35	38.88	60.92	35.51	33.11	31.99	34.07	93.95	106	67.34
c139737.graph_c1	139.2	72.15	87.31	42.08	63.44	39.34	135.25	169.23	185.9	249.91	181.29	197.85
c139746.graph_c1	467.55	740.54	1276.74	15.51	14.44	31.03	16.44	15.28	10.12	731.16	1044.26	984.4
c139746.graph_c2	3.93	5.66	10.47	2.99	2.45	2.08	3.64	4.53	3.28	9.31	18.32	14.37
c139752.graph_c1	1647.77	1012.94	1411.43	397.96	761.34	452.52	403.65	477.12	493.04	1330.28	1113.89	899.56
c139803.graph_c1	6.7	10.43	10.04	37.16	31.48	43.19	34.26	34.9	29.29	9.01	9.37	17.02
c139807.graph_c0	0	2	0	0	0	0	0.32	0	2.86	1.22	0.45	1.39
c139810.graph_c2	2.27	1.29	1.45	6.39	9.78	6.95	1.38	2.78	2.51	0.63	0.66	0.28
c139823.graph_c0	8.94	7.74	10.83	9.37	9.12	8.82	20.02	18.23	14.91	18.02	15.42	18.78
c139828.graph_c0	224.41	229.49	203.16	172.71	126.17	137.93	292.13	241.23	270	374.96	315.96	331.57
c139908.graph_c0	23.96	46.44	47.72	95.31	48.53	68.16	28.61	33.18	27.81	18.72	23.05	24.81
c139912.graph_c0	0.69	1.85	2.24	4.57	1.67	4.02	0.91	0.64	0.83	0.05	0.69	0.46
c139926.graph_c0	0.62	1.76	2.01	5.14	3.29	5.33	1.98	2.9	1.47	1.16	0.9	1.37
c139934.graph_c0	3.21	5.37	5.83	13.68	11.54	15.78	6.65	10.08	7.8	3.53	5.03	5.13
c139937.graph_c1	53.36	47.36	61.55	68.64	73.92	61.48	13.51	22.02	17.87	3.95	9.89	12.59
c139941.graph_c0	16	15.33	10.86	14.3	9.66	11.42	15.71	16.89	15.49	28.14	24.64	28.4
c139944.graph_c3	122.44	97.39	86.73	61.66	73.97	62.19	102.55	121.76	120.11	164.7	179.96	153.66
c139947.graph_c2	36.47	16.17	23.61	11.38	21.38	11.55	24.05	37.24	37.01	37.01	24.53	23.47
c139951.graph_c0	34.61	23.2	30.86	11.79	13.02	11.23	12.7	20.32	15.17	78.24	56.45	49.75
c139959.graph_c0	0	2.73	0	0	0	0.16	5.23	0.5	2.87	1.86	2.55	0.89
c139961.graph_c1	93.18	95.41	81.95	47.03	51.96	57.8	45.09	43.38	39.76	22.98	38.11	29.4
c139961.graph_c2	88.2	47.29	71.16	7.84	22.02	10.48	22.38	23.46	39.23	97.73	56.39	61.17
c139972.graph_c2	9.72	23.21	16.7	53.79	43.32	47.91	117.87	113.67	59.51	22.27	29.17	34.05
c139974.graph_c3	7.95	22.96	6.57	33.57	81.16	35.95	39.72	47.49	33.86	10.2	13.48	9.45
c139983.graph_c2	172.6	121.7	182.42	69.99	93.93	77.43	17.9	20.49	16.91	11.11	34.38	17.58
c139993.graph_c0	129.99	88.59	77.65	40.95	76.1	46.78	67.48	86.28	94.24	203.44	172.19	148.92
c140008.graph_c0	6.29	6.03	3.78	2.95	2.93	4.75	5.82	5.78	3.68	16.93	20.78	18.25
c140057.graph_c1	0	0.56	0	0	0	0	8	0	4.05	8	2.37	2.62
c140058.graph_c0	15.62	17.13	23.75	40.23	40.99	54.08	22.42	22.72	22.05	12.33	18.66	12.52
c140078.graph_c0	31.11	32.4	28.74	76.25	60.12	90.07	44.24	52.11	49.46	35.29	25.06	26.28
c140109.graph_c0	11.47	14.92	14.09	19.48	18.51	23.04	13.1	13.31	13.16	6.25	6.07	6.22
c140118.graph_c0	0	5.81	0	0	0	0	2.99	0.08	3.72	2.28	0.86	2.55
c140121.graph_c1	316.03	187.15	234.47	119.07	205.53	139.57	59.07	69.93	69.84	152.44	155.02	111.57
c140124.graph_c1	576.05	340.96	415.89	336.53	515.95	388.04	460.33	600.03	638.76	794.58	698.62	602.55
c140128.graph_c0	6.71	4.3	3.4	2.75	2.48	1.89	1.93	1.56	2.8	6.04	5.56	4.87
c140135.graph_c1	6.22	19.05	26.42	52.56	30.38	56	66.7	61.52	49.21	14.09	23.14	37.18
c140137.graph_c0	0.16	0	0	3.17	9.14	4.89	1.74	3.73	2.67	0.48	0	0
c140140.graph_c0	0	5.14	0	0	0	0	0.94	0.46	0.65	1.35	0.33	0.76
c140157.graph_c0	30.78	16.68	23	21.51	11.96	10.78	17.74	21.39	33.16	30.41	36.58	23.67
c140171.graph_c0	3.24	6.27	5.8	17.08	9.95	17.56	14.61	17.97	19.32	4.52	3.53	6.73
c140182.graph_c0	9.47	17.8	7.17	23.16	18.63	22.19	47.95	39.73	31.26	14.62	26.34	35.7
c140192.graph_c0	68.4	51.69	54.21	26.09	28.16	28.03	42.99	44.8	47.55	46.45	52.19	48.97
c140195.graph_c0	123.38	100.85	91.65	89.01	87.54	111.06	149.95	168.26	147.2	184.08	269.65	202.69
c140196.graph_c0	2.5	2.18	3.57	1.76	2.02	2.4	4.14	3.73	4.39	7.75	8.38	7.83
c140201.graph_c1	22.94	33.28	32.39	26.73	28.82	40.96	26.28	20.77	17.57	12.78	14.65	10.61
c140207.graph_c0	2.08	2.8	2.53	14.85	17.59	15.8	16.19	13.76	17.82	3.67	2.03	4.49
c140216.graph_c0	55.24	47.22	60.03	28.77	25.1	29.78	32.68	40.63	32.74	56.54	43.43	49.7
c140225.graph_c0	7.43	4.9	6.39	3.13	3.44	2.82	3.53	5.59	4.55	8.45	8.6	6.55
c140228.graph_c0	44.03	49.9	47.6	33.26	23.12	32.49	51.41	39.3	37.99	134.8	127.2	169.18
c140238.graph_c1	158.8	115.93	123.76	71.54	106.41	73.58	50.69	55.21	56.58	64.6	72.39	60.59
c140250.graph_c0	0	12.17	0	0	0.07	0.69	14.71	2.32	8.6	4.52	1.84	2.55
c140262.graph_c1	14.08	12.22	10.55	20.08	19.37	16.62	14	14.41	13.35	5.55	5.28	7.14
c140265.graph_c0	349.21	192.6	387.32	14.43	24.33	18.54	20.16	31.94	31.31	418.64	289.97	219.25
c140273.graph_c0	106.26	79.61	83.96	62.15	72.24	64.35	95.1	102.67	99.24	141.1	131.26	119.59
c140283.graph_c0	7.39	5.55	5.15	12.11	16.75	12.68	6.85	7.74	6.72	3.51	2.85	3.16
c140303.graph_c1	0	3.04	0	0	0	0	0.94	0.17	2.38	1.8	0.27	1.97
c140305.graph_c1	567.45	388.38	229.51	144.09	259.49	156.88	246.18	326.68	295.74	416.5	421.8	353.91
c140306.graph_c2	319.39	189.18	235.22	65.22	111.84	76.32	97.73	91.03	95.34	279.37	284.6	259.56
c140306.graph_c3	66.69	45.86	102.4	24.51	34.5	30.47	25.48	26.45	23.08	81.56	75.32	55.98
c140319.graph_c2	28.66	37.62	39.54	91.16	58.71	67.51	58.46	65.9	62.71	24.8	29.95	26.28
c140356.graph_c0	1.83	7.64	9.71	17.16	7.26	17.96	3.97	6.12	3.43	2.31	2.21	3.35
c140367.graph_c0	9.05	10.44	6.97	9.38	7.56	13.88	10.3	11.75	13.13	11.05	12.29	11.76
c140381.graph_c3	2613.7	1848.42	1968	424.5	583.83	488.15	995.84	1147.81	1405.44	3620.47	2842.9	2778.52
c140386.graph_c1	0	58.19	0	0	0.08	0.21	5.11	1.31	4.9	6.44	1.18	9.02
c140387.graph_c0	32.92	39.88	34.85	53.46	51.37	61.95	55.52	63.39	65.7	19.76	15.84	25.22
c140389.graph_c7	21.13	13.7	12.97	12.52	17.72	11.57	9.1	12.44	13	19.46	20.55	21.22
c140391.graph_c0	45.82	28.06	25.58	22.24	22.17	21.13	26.05	28.27	32.65	39.79	43.16	44.36
c140391.graph_c1	38.38	28.5	26.32	75.18	63.87	65.32	73.34	65.74	61	39.25	38.54	37.3
c140405.graph_c0	6.69	13.43	1.8	0.31	1.11	0.73	10.39	4.96	2.68	5.44	5.99	5.6
c140408.graph_c2	1214.71	465.28	1008.26	290.74	488.83	325.28	317.86	391.98	361.13	1089.52	989.35	641.17
c140424.graph_c0	1.15	2.99	3.33	9.44	6.95	12.72	8.2	5.95	4.88	2.58	2.6	3.48
c140429.graph_c0	0.71	1.05	0.6	3.32	3.78	4.4	2.85	1.86	2.69	0.49	0.63	1.21
c140444.graph_c2	65.05	46.13	62	38.58	47.95	45.31	65.34	59.92	65.88	142.93	112.88	107.56
c140465.graph_c1	0	0.84	0	0	0.05	0	5.68	0.14	1.28	1.78	0.34	1.26
c140474.graph_c0	0	1.65	0	0	0.11	0.04	0.79	0.1	0.55	0.47	0.17	0.52
c140491.graph_c2	35.08	36.77	45.73	82.4	83.53	92.23	49.75	49.29	44.26	25.05	29.55	29.46
c140494.graph_c1	58.96	44.69	36.33	24.24	27.34	22.27	33.08	38.85	42.16	46.35	52.5	58.61
c140515.graph_c1	20.42	10.97	11.3	7.12	10.85	7.3	12.24	11.94	14.59	25.31	21.26	21.06
c140523.graph_c0	0	7.08	0	0	0	0	6.31	0.34	3.78	4.75	0.63	3.28
c140523.graph_c2	0	6.76	0	0	0	0	3.4	0.16	2.26	2.06	0.86	2.36
c140531.graph_c1	192.74	98.88	132.97	16.63	18.24	10.55	39.12	57.37	52	67.06	68.25	46.52
c140534.graph_c0	8.37	4.31	5.44	2.11	1.81	1.68	2.93	3.63	3.83	7.48	7.25	7.89
c140546.graph_c1	24.92	17.78	21.38	17.3	23.27	15.31	64.14	39.39	47.63	49.42	48.63	42.41
c140549.graph_c0	0	5.38	0	0	0.03	0.02	3.53	0.34	2.83	4.3	1.32	2.9
c140550.graph_c3	6.66	5.95	7.04	1.26	2.79	0.76	1.51	1.64	1.86	6.07	8.79	8.56
c140594.graph_c3	0.38	1.56	0.36	1.12	0.11	0.35	7.75	3.39	3.07	5.17	2.68	4.35
c140605.graph_c2	42.43	52.2	53.36	54.02	63.29	63.47	85.04	83.77	88.19	112.92	122.75	112.67
c140607.graph_c3	20.26	20.74	37.58	34.68	49.63	42.27	8.87	10.31	11.04	9.82	10.71	7.38
c140621.graph_c0	230.12	222.17	288.2	230.17	182.71	173.9	175.67	97.91	94.23	69.77	145.99	112.36
c140626.graph_c0	1273.36	773.03	1280.5	335.78	578.7	384.27	239.71	330.41	326.74	823.77	775.53	539.16
c140646.graph_c1	10.52	7.28	9.96	0.73	0.93	0.32	0.33	0.37	1.16	7.14	8.84	4.4
c140654.graph_c0	17.72	26.66	15.36	38.04	36.21	35.63	27.91	32.6	32.85	11.86	10.89	14.87
c140663.graph_c1	30.28	17.16	17.93	2.05	4.98	3.6	4.98	5.99	7.42	12.81	12.34	9.67
c140684.graph_c0	9.33	7.4	10.61	6.6	7.11	6.76	1.61	1.52	3.01	2.26	2.17	2.43
c140689.graph_c1	63.14	51.41	39.02	42.54	44.6	35.53	52.74	62.44	57.3	63.09	64.93	72.66
c140690.graph_c2	130.49	80.38	96.61	42.8	82.17	49.6	35.96	50.96	78.23	177.44	124.97	120.48
c140717.graph_c1	24.04	56.42	68.7	33.83	28.23	39.82	40.91	57.68	38.87	85.17	67.97	100.07
c140722.graph_c1	36.02	32.88	32.8	28.97	17.99	24.62	18.77	20.3	17.24	30.38	32.16	30.52
c140731.graph_c0	61.17	47.64	41.07	72.95	73.91	70.47	140.78	160.31	147.52	159.59	190.89	168.34
c140732.graph_c0	0	4.73	0	0	0	0	0.72	0.06	2.21	2.35	0.49	2.31
c140754.graph_c0	66.94	62.8	60.45	64.94	59.08	58.63	75.68	84.96	73.89	126.66	121.25	114.11
c140807.graph_c1	27.48	21.75	32.8	158.58	194.29	141	90.77	96.3	102.9	27.45	22.23	19.67
c140840.graph_c0	9.8	18.69	9.63	25.28	24.3	20.95	24.51	26.02	21.99	8.46	10.94	10.21
c140851.graph_c0	4.83	9.11	11.79	16.33	15.77	20.85	11.73	12.43	12.06	6.23	6.21	6.1
c140887.graph_c0	42.42	28.22	29.52	33.18	30.85	40.39	51.64	54.07	47.01	71.14	72.49	64.5
c140889.graph_c0	10.79	6.5	8.1	23.43	42.2	24.92	8.78	11.32	14.41	5.69	8.88	3.68
c140889.graph_c2	2.83	1.57	2.45	9.38	16.26	11.01	2.04	2	1.83	0.74	1.87	1.1
c140909.graph_c0	18.71	14.25	14.48	10.5	9.8	9.6	15.95	17.34	18.25	19.09	22.37	19.79
c140919.graph_c1	126.1	71.81	93.42	30.7	55.75	39.35	56.8	88.52	91.96	158.98	144.42	114.85
c140934.graph_c0	63.54	55.96	55.55	67.58	86.65	74.5	58.45	62.38	67.58	29.8	36.79	32.26
c140935.graph_c1	39.58	56.59	108.14	21.58	13.55	42.89	17.39	15.76	14.36	62.71	84.27	87.15
c140951.graph_c0	72.2	45.03	58.81	41.06	50.82	43.05	82.42	76.72	73.5	73.31	95.81	68.87
c140973.graph_c0	1.77	3.45	3.5	11.93	9.72	13.3	8.94	8.56	8.09	2.52	4.39	4.73
c140978.graph_c0	8.04	13.01	13.94	19.39	12.67	20.49	4.12	7.71	7.46	5.99	4.99	9.28
c140986.graph_c0	0.02	4.35	0	0	0	0	2.04	0.02	0.64	0.87	0.2	0.97
c140995.graph_c0	8.68	7.72	7.38	24.17	17.8	19.9	10.88	11.82	8.86	6.14	8.16	5.47
c140996.graph_c0	0.07	51.78	0.02	0.01	0.04	0.02	24.96	1.2	18.91	17.86	9.48	27.64
c141001.graph_c0	0	2.16	0	0	0	0.11	10.23	4.64	6.08	3	1.3	1.24
c141008.graph_c0	18	24.41	16.08	50.32	51.05	48.47	50.94	48.83	51.72	18.93	23.46	21.83
c141027.graph_c2	0.47	0.6	1.71	1.69	1.04	2.2	0.46	1.15	0.43	0.47	0.46	0.23
c141030.graph_c0	8.27	8.27	7.42	8.56	11.92	8.5	11.47	12.58	13.37	22.52	18.5	19.91
c141033.graph_c2	15.08	17.18	15.84	19.1	16.31	16.33	26.76	23.66	20.01	30.25	28	29.53
c141034.graph_c4	0	6.02	0	0	0.02	0	1.43	0.13	2.9	2.35	0.29	3.05
c141035.graph_c0	86.22	59.28	79.98	73.19	105.98	82.89	34.34	41.86	35.73	9.43	11.95	16.53
c141040.graph_c0	10.86	5.1	10.06	3.1	4.06	3.41	4.4	5.4	4.83	12.19	9.76	8.32
c141043.graph_c0	38.5	28.84	27.29	65.67	86	73.7	81.26	85.23	82.69	26.17	26.48	25.81
c141100.graph_c0	27.54	26.22	29.59	7.23	9.57	6.26	13.55	19.19	13.5	41.26	52.14	26.96
c141101.graph_c0	25.05	21.23	19.11	5.3	8.29	4.16	5.52	4.05	7.74	22.37	18.12	15.72
c141114.graph_c3	16.15	15.29	14.62	5.77	6.57	6.06	0.28	0.46	0.14	0.08	0.13	0
c141118.graph_c0	16.31	19.65	16.63	34.37	36.01	43.97	19.94	20.92	18.47	16.27	19.34	19.97
c141208.graph_c2	4.51	6.05	6.84	3.37	2.75	4.73	4.67	4.38	3.4	5.54	7.83	5.19
c141211.graph_c0	0	2.82	0	0	0.04	0	7.05	0.21	2.84	1.81	1.01	0.48
c141251.graph_c0	0.09	0.27	0.52	0	0	0	0.51	1.58	2.19	2.71	1.59	2.26
c141266.graph_c1	11.88	13.36	14.03	20.72	15.1	17.13	37.29	36.31	26.82	23.32	39.08	34.06
c141267.graph_c0	55.59	48.07	44.63	41.33	46	44.7	56.31	55.62	60.26	56.52	60.39	54.76
c141269.graph_c1	210.61	153.76	173.59	83.16	104.14	80.54	57.99	63.35	72.67	189.25	140.32	136.26
c141276.graph_c0	6.03	8.23	4.93	2.15	1.2	1.73	2.84	3.44	3.8	6.51	4.65	5.82
c141313.graph_c0	156.42	139.48	266.81	115.87	94.96	180.49	243.46	203.71	234.63	259.2	245.27	230.32
c141331.graph_c1	50.61	49.35	36.55	26.23	25.32	34.99	43.32	39.74	42.55	53.45	45.8	55.03
c141347.graph_c0	0	10.67	0	0	0	0	0.96	0.25	1.75	1.09	0.61	2.79
c141357.graph_c1	27.02	32.93	70.2	73.08	68.69	103.43	56.96	49.44	71.33	15.18	21.96	24
c141359.graph_c3	24.68	30.51	38.45	80.41	74.38	74.94	99.37	72.98	61.81	11.94	33.24	29.87
c141364.graph_c0	5.52	7.54	10.73	11	13.71	12.93	21.55	18.68	22.8	30.96	32.62	28.25
c141370.graph_c0	44.87	28.46	30.98	12.24	19.37	14.39	11.17	12.71	15.1	37.85	30.17	25.07
c141411.graph_c0	0.06	15.14	0	0	0	0	0.66	1.31	0.6	0.91	0.34	1.83
c141432.graph_c0	114.8	93.86	96.86	72.67	71.12	71.87	70.99	69.68	77.55	119.06	119.36	109.48
c141436.graph_c0	19.29	40.53	41.31	30.82	29.52	36.76	36.74	38.1	27.28	71.94	75.35	82.62
c141445.graph_c0	0.02	34.84	0	0.02	0.22	0.07	8.53	1.1	10.23	10.51	1.7	13.39
c141467.graph_c0	20.05	30.9	32.58	59.35	38.36	44.03	20.09	22.35	20.17	5.35	10.89	10.06
c141475.graph_c2	0	2.86	0	0	0	0	14.36	0	2.92	1.69	0.86	1.42
c141480.graph_c0	51.25	73.02	71.13	96.03	136.42	104.71	59.95	56.79	62.51	55.41	55.14	45.03
c141483.graph_c0	0	8.11	0	0	0.09	0.44	2.33	0.83	0.93	1.05	0.77	1.3
c141498.graph_c0	138.5	95.19	54.56	11.98	16.76	15.77	14.51	19.37	21.43	887.88	969.95	737.33
c141521.graph_c0	0	1.57	0	0	0	0	3.26	0.24	2.91	1.81	0.4	0.52
c141560.graph_c0	0	26.15	0	0	0.1	0.1	1.82	1.35	1.54	1.83	0.54	3.03
c141560.graph_c2	0	23.76	0	0	0.23	0	4.21	0.96	2.58	1.39	0.67	2.24
c141571.graph_c0	93.86	79.59	55.57	51.6	46.43	43.97	61.85	71.53	60.51	85.83	83.05	90.46
c141588.graph_c0	0.08	0.23	1.15	1.54	1.39	2.13	0.25	0.3	0.31	0.1	0.17	0.54
c141591.graph_c0	7.05	6.83	8.96	16.09	17.77	15.1	21.32	27.96	29.37	29.57	22.69	24.61
c141597.graph_c0	23.43	19.87	21.39	38.69	33.1	33.17	55.11	48.29	46.6	18.94	24.82	19.61
c141607.graph_c0	9.14	13.01	9.76	30.24	22.06	29.69	20.81	20	19.53	7.51	8.55	12.11
c141607.graph_c1	4.39	3.18	2.51	1.29	2.59	0.9	2.83	1.91	3.17	6.64	5.9	6.54
c141632.graph_c0	42.19	34.7	44.93	7.95	10.85	8.94	9.48	14.03	15.26	63.26	59.83	46.71
c141632.graph_c1	28.28	20.65	17.7	5.92	8.35	5.8	12.04	16.44	17.71	29.11	31.71	27.37
c141637.graph_c0	0	39.14	0.02	0.05	0	0	4.37	2.28	6.8	6.74	1.04	8.38
c141648.graph_c0	20.39	13.93	13.52	7.72	7.93	7.38	12.09	13.02	12.66	15.76	15.24	14.28
c141660.graph_c0	30.18	33.14	42.43	60.01	53.71	71.54	53.3	50.49	67.11	10.65	17	20.89
c141664.graph_c0	52.85	106.86	290.18	341.82	220.67	474.48	72.59	50.77	52.88	25.82	26.97	27.25
c141685.graph_c2	0.03	35.96	0	0	0.31	0.11	8.71	1.38	2.69	2.12	1.29	1.47
c141699.graph_c0	111.16	95.95	112.53	64.99	62.23	71.4	76.44	81.84	83.96	132.9	142.06	118.06
c141700.graph_c0	82.75	80.46	79.49	59.3	55.69	45.78	36.22	31.3	32.89	37.32	44.66	48.12
c141703.graph_c0	9.91	24.97	19.02	42.65	43.03	61.76	165.74	140.57	131.95	279.49	272.89	270.12
c141730.graph_c0	14.32	14.28	9.94	13.36	10.37	12.29	27.86	28.95	21.83	29.1	25.11	26.75
c141733.graph_c0	5.96	2.78	7.31	11.33	20.16	9.23	25.37	41.72	23.7	55.32	71.62	56.79
c141733.graph_c1	37.44	56.22	40.51	126.63	144.16	106.68	166.94	174.32	167.1	230.42	282.42	230.06
c141760.graph_c1	41.06	26.5	20.74	11.97	15.27	10.47	14.1	13.46	16.59	17.12	22.02	20.7
c141779.graph_c2	3.35	1.55	3.04	0.86	1.09	0.42	5.68	0.96	2.43	11.78	9.76	6.9
c141786.graph_c0	0	13.46	0	0	0	0	1.94	0.09	2.7	3.2	0.62	4.34
c141793.graph_c0	17.9	19.14	22.39	10.39	9.46	10.53	15.42	21.18	16.4	23.07	22.36	22.09
c141808.graph_c1	0	9.39	0	0	0	0.02	0.71	0	1.93	2.34	0.32	3.12
c141810.graph_c0	0	25.35	0	0	0	0.03	4.45	1.4	2.65	2.02	0.59	4.35
c141812.graph_c0	70.39	54.83	51.31	26.66	35.52	26.77	52.47	59.77	57.18	81.76	83.41	74.31
c141822.graph_c2	16.79	13.75	20.04	8.1	10.06	11.11	20.77	24.89	23.27	35.84	34.65	31.31
c141826.graph_c0	0.15	60.42	0	0	0.34	0.48	47.92	3.58	28.95	36.82	15.64	34.26
c141826.graph_c3	0	47.11	0	0	0.14	0	31.01	2.06	18.83	19.73	5.83	29.57
c141843.graph_c4	166.19	107.08	98.05	83.5	106.52	72.87	124.17	120.49	143.41	146.44	142.1	139.6
c141846.graph_c1	8.63	7.32	8.24	8.56	9.18	7.36	8.02	7.48	9.93	10.74	10.32	12.22
c141895.graph_c3	100.31	69.32	82.9	39.03	51.94	42.13	19.27	18.95	28.34	34.35	40.87	32.15
c141976.graph_c0	0	6.35	0	0	0	0.03	4.67	1	1.92	2.11	0.28	2.52
c142005.graph_c2	5.21	3.53	4.9	2.43	2.6	4.1	1.67	5.07	2.99	6.62	4.9	5.27
c142013.graph_c1	31.21	21.59	19.65	27.04	25.99	20.14	48.42	59.96	55.86	52.38	51.48	42.62
c142043.graph_c0	29	39.49	38.15	71.26	64.44	67.99	50.99	59.25	54.9	26.13	30.63	35.88
c142064.graph_c1	53.84	47.87	50.97	68.66	56.47	58.29	45.7	66.45	76.31	73.14	80	68.43
c142069.graph_c1	28.04	26.35	35.1	27.62	25.28	19.47	18.64	27.96	25.02	72.58	59.29	47.2
c142074.graph_c2	0	3.98	0	0	0	0	2.21	0.26	0.73	0.68	0.36	0.43
c142100.graph_c1	71.04	45.75	30.24	5.79	8.86	4.76	17.53	20.56	19.25	55.82	68.16	53.17
c142101.graph_c0	336.39	235.88	235.92	40.31	56.04	39.27	174.09	203.82	191.22	177.09	193.91	209.46
c142108.graph_c1	16	18.52	17.98	32.66	29.38	28.53	30.81	26.21	28.26	16.77	14.73	15.12
c142116.graph_c2	67.29	68.09	69.56	66.85	48.47	57.99	27.86	35.29	34.06	24.27	28.79	31.62
c142118.graph_c0	11.45	19.06	16.97	49.24	40.17	50.22	37.92	36.41	31.69	11.84	16.03	18.05
c142118.graph_c1	0.16	0.24	0.38	0.71	0.4	0.44	0.6	0.39	0.16	0.06	0.04	0.06
c142134.graph_c2	70.05	88.5	77.63	76.12	63.88	68.83	94.08	76.86	81.89	127.83	141.74	131.92
c142139.graph_c2	0	2.46	0	0	0	0	0.48	0.19	0.82	0.55	0.17	0.45
c142156.graph_c1	358.55	230.51	287.76	169.43	208.32	170.09	200.43	195.17	208.63	304.97	319.23	279.76
c142172.graph_c0	24.16	38.41	41.62	66.35	60.3	81.5	52.23	54.77	54.41	28.18	30.49	34.07
c142179.graph_c1	0.1	0.32	0.2	0.11	0	0.1	0.2	1.46	0.9	2.49	1.88	0.89
c142186.graph_c0	0	4.17	0	0	0.06	0	3.31	0.64	1.06	0.91	1.04	0.82
c142186.graph_c1	0	9.03	0	0	0	0.31	10.09	1.23	2.38	2.82	2.72	2.47
c142187.graph_c0	32.06	23.49	20.37	3.67	8.13	5.74	6.52	12.59	8.35	18.51	17.46	9.47
c142192.graph_c0	43.97	58.54	37.63	103.53	74.84	108.04	182.35	148.95	156.17	47.96	48.19	80.95
c142194.graph_c0	0.09	31.92	0.05	0	0.02	0	14.06	0.78	10.28	8.95	5.17	17.57
c142203.graph_c0	359.83	245.36	404.27	496.35	1050.76	566.85	196.94	278.53	355.17	90.97	51.76	45.05
c142215.graph_c1	54.91	49.51	49.63	29.06	24.05	25.55	11.77	10.3	13.91	27.43	26.03	21.36
c142225.graph_c0	0	2.06	0	0	0.02	0	0.32	0.08	0.72	0.85	0.11	1.16
c142260.graph_c0	252.4	150.13	209.16	36.22	88.22	49.04	75.83	115.51	135.03	273.94	246.52	197.63
c142283.graph_c0	3.71	2.83	3	13.46	12.08	12.99	8.99	4.6	4.99	2.07	4.32	2.33
c142291.graph_c0	0	3.85	0	0	0	0	9.2	0.25	1.23	0.42	1.16	1.64
c142293.graph_c0	15.14	22.88	18.29	44.72	47.12	48.44	61.58	60.08	56.97	21.04	22.41	33.3
c142302.graph_c0	0	3.05	0	0	1.17	0.14	5.1	0.4	7.7	1.36	3.54	1.23
c142325.graph_c0	83.28	73.52	95.75	20.02	15.71	20.66	31.84	26.07	26.03	123.18	151.69	140.54
c142330.graph_c1	472.93	346.77	480.05	163.28	274.4	208.53	78.13	113.11	127.81	275.39	290.95	205.64
c142338.graph_c0	4.71	3.86	3.02	3.15	4	4.26	14.25	15.61	11.6	13.58	20.49	15.21
c142338.graph_c2	47.89	59.56	31.51	30.19	25.45	23.41	73.45	71.1	75.58	104.98	76.21	141.71
c142341.graph_c0	55.13	49.77	61.95	46.33	43.04	50.48	67.9	72.72	74.85	88.22	97.54	80.97
c142350.graph_c0	0.03	5.44	0	0	0	0	1.29	0.31	1.92	3.04	0.34	0.96
c142352.graph_c0	2.51	11.01	7.22	33.04	25.04	41.41	49.56	41.05	32.76	5.47	11.04	18.03
c142361.graph_c1	21.83	29.45	23.85	58.56	76.16	65.65	31.87	30.77	31.29	13.46	21.22	18.91
c142368.graph_c0	13.91	12.07	14.09	27.54	30.83	24.53	16.34	16.63	17.18	12.09	13.8	10.93
c142369.graph_c1	0	11.81	0	0	0	0	1.15	0	3.07	3.34	0.74	3.59
c142393.graph_c0	384.39	244.63	235.45	36.64	38.92	31.75	34.38	33.32	32.46	288.12	254.83	229.39
c142393.graph_c2	18.33	10.27	21.82	0	0	0	0	0	0	18.66	18.1	12.93
c142399.graph_c1	316.45	255.74	181.9	176.46	173.2	160.63	266.78	252.91	263.92	307.8	306.23	291.93
c142414.graph_c0	121.1	84.34	88.48	56.59	63.14	57.35	89.44	91.53	103.58	146.64	126.05	123.41
c142417.graph_c0	0	10.92	0	0	0	0	8.84	0.26	7.43	9.54	4.01	9.69
c142417.graph_c3	0	5.88	0	0	0	0	8.68	0.41	5.44	8.54	3.49	6.66
c142427.graph_c0	195.12	145.06	184.35	53.84	59.11	47.37	65.53	86.68	83.97	138.73	140.35	115.78
c142440.graph_c0	7.9	14.72	13.09	30.62	21.25	31.29	19.28	12.98	12.49	6.84	5.66	9.73
c142445.graph_c0	90.12	73.84	116.7	43.39	67.44	46.9	79.51	63.45	77.27	176.29	155.51	136.5
c142456.graph_c2	0	7.36	0	0	0	0	0.32	0.21	0.33	0.52	0.18	1.16
c142461.graph_c1	207.13	84.25	242.54	31.51	41.66	33.61	40.62	64.56	64.1	201.77	176.23	113.35
c142470.graph_c1	12.02	9.71	11.45	21.93	27.81	20.78	10.3	10.85	11.56	3.52	4.72	7.05
c142472.graph_c1	0	3.35	0	0	0.01	0	0.46	0.01	0.77	0.71	0.23	1.29
c142497.graph_c0	488.6	458.6	428.63	33.61	29.1	35.76	11.73	10.49	11.86	49.99	63.34	63.86
c142526.graph_c0	74.3	73.76	93.38	27.99	21.49	27.24	37.46	37.64	28.54	56.73	44.44	63.57
c142530.graph_c1	11.48	5.3	2.97	1.52	3.16	1.72	3.27	6.09	6.48	6.75	6	5.74
c142544.graph_c0	0	17.28	0	0	0	0	3.84	2.38	2.27	1.9	0.43	3.43
c142558.graph_c1	192.39	145.24	133.02	65.83	83.21	63.58	78.26	88.13	78.77	137.71	125.64	118.32
c142564.graph_c0	1.37	1.45	1.54	3.7	2.95	4.06	3.55	2.64	2.88	1.33	0.99	1.35
c142566.graph_c0	10.48	11	10.04	15.43	12.81	15.89	25.24	22.25	21.17	32.76	40.14	34.64
c142570.graph_c0	69.57	179.06	157.06	325.23	202.41	273.58	543.39	671.24	394.26	221.1	271.46	546.53
c142579.graph_c4	15.85	19.16	20.07	11.36	9.8	12.32	2.17	1.91	1.55	1.07	1.24	1.28
c142579.graph_c5	21.25	22.34	22.13	14.96	17.66	21.13	21.35	37.67	35.2	30.94	35.73	28.33
c142589.graph_c2	0.04	29.74	0	0	0.04	0.24	8.46	2.88	3.23	1.56	0.54	1.77
c142617.graph_c0	0	5.7	0	0	0.06	0.06	1.93	0.75	2.54	3.55	0.79	3.94
c142621.graph_c1	33.62	36.52	48.96	26.46	22.44	30.5	6.75	13.05	9.67	15.51	13.84	17.91
c142625.graph_c2	7.53	14.42	8.19	12.79	9	11.09	6.68	5.21	6.96	5.15	3.07	5.93
c142641.graph_c0	0	1.73	0	0	0	0	4.94	2.04	2.12	2.32	0.12	0.22
c142646.graph_c0	229.52	183.8	220.42	67.63	98.44	95.3	118.22	132.56	124.88	274.43	237.4	207.67
c142650.graph_c0	0	7.81	0	0	0	0	2.11	0.49	2.63	0.58	0.35	2.29
c142665.graph_c4	69.04	42.28	25.76	23.13	36.89	20.9	29.14	34.39	41.71	69.25	64.31	63.32
c142674.graph_c0	0	5.01	0	0	0.12	0.03	1.73	0.22	1.43	1.18	1.05	1.71
c142689.graph_c0	4.9	4.44	7.57	6.13	7.97	11.93	15.11	14.47	19.46	10	15.05	12.36
c142691.graph_c0	188.33	139.4	114.87	109.82	213.79	123.1	37.18	41.2	45.11	21.3	20.51	23.11
c142716.graph_c1	15.75	16.89	9.16	22.96	24.89	17.36	34.28	27.84	35	7.9	8.84	11.34
c142722.graph_c2	0	7.46	0	0	0	0	6.37	3.35	2.43	0.88	3.17	0.56
c142736.graph_c0	2.48	9.33	4.2	1.7	1.5	2.36	10.92	15.76	10.55	4.42	4.16	5.42
c142746.graph_c0	272.59	176.58	192.97	38.97	54.07	42.66	68.97	73.34	71.78	216.59	191.78	155.97
c142757.graph_c4	0	2.04	0	0	0	0	0.79	0	2.25	1.09	0.53	0.91
c142759.graph_c0	0.01	6.13	0	0	0.62	0.09	3.21	0.62	1.75	1.43	0.77	1.37
c142763.graph_c0	101.9	102.74	109.45	131.64	86.32	112.29	285.75	213.98	208.69	246.24	293.23	325.97
c142769.graph_c0	133.98	116.46	138.54	110.75	125.94	113.47	33.95	43.35	41.26	9.52	12.06	12.38
c142775.graph_c1	128.92	89.66	73.6	50.61	53.36	43.89	60.33	83.14	64.07	113.4	101.99	92.16
c142793.graph_c1	58.89	46.32	36.78	18.96	22.41	18.92	27.93	27.6	24.85	33.44	39.13	35.84
c142828.graph_c1	138.12	103.16	101.25	60.88	75.53	60.43	114.87	119.85	122.59	184.91	167.59	157.93
c142839.graph_c1	7.55	7.51	6.09	15.36	10.4	15.5	7.77	10.09	7.56	2.98	6.31	5.75
c142866.graph_c0	0	10.24	0	0	0	0.02	5.67	0.16	1.81	2.86	1.04	3.82
c142903.graph_c0	89.9	76.91	77.07	53.74	48.4	57.47	23.68	22.71	22.48	15.35	16.95	19.27
c142921.graph_c1	12.49	16.09	9.54	5.1	5.25	4.3	9.48	10.96	11.89	10.72	11.9	11.37
c142924.graph_c1	0	0.85	0	0	0	0	3.68	0	1.1	0.68	0.44	0.82
c142963.graph_c1	248.83	190.36	209.38	147.73	149.4	153.18	200.76	216.46	185.78	415.29	476.51	384.1
c142979.graph_c1	0.07	32.55	0	0.08	0	0.06	11.75	0.79	10.22	2.51	2.08	2.8
c143007.graph_c1	82.62	61.28	115.31	19.86	35.8	20.55	21.31	26.89	36.17	140.09	90.98	91.48
c143009.graph_c0	0	13.22	0	0	0.53	0.2	4.71	0.57	2.97	5	1.56	8.74
c143023.graph_c0	182.34	112.41	141.48	75.49	127.21	91.53	117.57	140.22	125.54	386.69	443.94	287.08
c143023.graph_c2	20.61	15.69	27.76	13.4	23.5	16	12.71	24.86	16.98	57.85	49.7	41.24
c143034.graph_c3	21.61	10.1	18.8	3.85	3.93	3.32	3.44	1.63	1.41	2.54	5.61	3.1
c143044.graph_c1	8.4	5.06	3.72	3.22	3.31	1.41	4.91	6.64	7.14	9.85	8.42	6.31
c143048.graph_c0	112.56	86.51	113.6	63.45	73.68	82.81	45.11	58.32	52.66	93.12	106.73	76.29
c143064.graph_c2	0.77	1.12	1.49	0.9	1	1.15	12.32	13.89	11.15	14.59	17.34	12.68
c143074.graph_c0	64.26	63.93	66.7	68.08	74.84	77.21	37.21	37.17	39.52	21.58	20.35	21.64
c143089.graph_c0	148.22	117.29	113.45	114.35	109.18	104.83	183.71	155.19	158.81	182.61	178.54	164.04
c143103.graph_c0	555.7	395.19	314.42	202.4	352.11	229.5	321.64	347.59	403.01	546.45	485.79	431.5
c143110.graph_c0	109.86	89.56	93.4	51.84	58.58	52.13	68.16	80.34	69.77	141.6	119.91	126.08
c143120.graph_c0	361.2	193.55	200.2	89.13	103.38	92.2	139.86	175.99	159.4	474.47	533.52	321.48
c143123.graph_c0	7.3	7.04	8.31	9.83	6.93	7.43	13.55	15.24	14.57	16.27	14.34	12.21
c143147.graph_c2	12.78	22.36	22.31	104.9	94.61	106.79	15.42	17.8	14.1	4.7	4.55	8.9
c143156.graph_c1	0.1	0.09	1.23	8.34	5.93	7.1	7.63	3.06	3.58	0.17	1.59	1.8
c143168.graph_c0	134.24	85.59	49.19	45.61	76.27	45.3	99.33	134.06	124.79	126.61	155.23	106.18
c143180.graph_c1	9.73	6.78	10.44	7.27	2.22	5.2	8.35	6.13	5.88	14.23	15.9	15.16
c143181.graph_c2	82.71	62.64	71.19	21.72	31.11	29.17	37.37	51.19	49.18	92.79	78.77	75.47
c143193.graph_c0	7.09	3.62	8.12	4.75	1.74	1.97	3.37	3.36	6.81	7.64	5.22	6.35
c143194.graph_c1	0	6.84	0	0.04	0	0.04	3.44	1.81	1.42	0.69	0	1.62
c143195.graph_c0	5.47	5.74	5.56	15.49	17.02	14.71	18.48	16.08	13.87	3.24	7.69	7.34
c143203.graph_c0	36.53	31.25	37.85	26.43	33.07	29.82	33.91	33.66	35.82	57.26	58.95	36.96
c143210.graph_c1	38.77	26.11	38.51	17.18	17.92	20.83	13.32	10.77	13.15	30.34	37.63	26.73
c143226.graph_c1	4.13	6.49	8.58	1.51	5.87	2.9	1.33	1.47	0.77	0.66	1.08	0.04
c143242.graph_c0	16.42	23.21	21.84	35.85	34.3	32.42	30.22	28.12	23.91	9.49	8.84	10.65
c143270.graph_c0	0	4.5	4.21	6.88	2.04	4.79	0.81	1.37	1.78	0.15	0.63	0.91
c143276.graph_c4	95.82	94.89	88.35	50.64	25.22	40.06	39.59	29.29	33.11	84.39	78.01	76.09
c143282.graph_c0	65.2	51.34	40.61	23.95	42.87	27.92	15.81	20.58	19.59	39.53	34.38	29.47
c143285.graph_c1	0	53.18	0	0	0	1	34.11	9.65	6.09	8.16	2.9	7.23
c143293.graph_c1	17.13	14.61	42.42	12.93	19.87	21.65	19.36	17.4	18.02	50.1	66.09	39.51
c143294.graph_c0	25.38	31.37	26.19	24.67	24.48	24.57	96.42	119.61	93.23	52.85	61.18	52.86
c143306.graph_c0	304.65	235.75	309.24	55.33	57.66	58.15	116.44	114.9	104.84	266.66	320.05	264.97
c143307.graph_c0	19.8	27.16	25.33	29.63	34.32	34.5	7.36	4.75	8.77	7.86	5.33	10.62
c143316.graph_c2	174.77	150.41	132.48	84.91	70.08	87.74	107.02	117.87	111.72	152.32	165.35	162.79
c143325.graph_c0	0.04	31.48	0	0.04	0	0	5.65	1.33	4.19	3.42	0.58	4.13
c143336.graph_c1	204.48	152.15	145.3	142.08	196.71	151.43	202.4	240.06	247.75	375.75	374.84	310.54
c143342.graph_c0	0	2.58	0	0	0.15	0.38	2.31	0.52	1.74	1.51	1.14	1.01
c143352.graph_c1	0	4.42	0	0	0	0	2.57	0.14	2.25	1.61	0.3	1.25
c143377.graph_c0	89.58	80.48	53.13	25.44	42.34	27.41	31.87	43.75	61.16	108.16	63.47	86.15
c143389.graph_c1	5.69	7.55	5.98	10.85	11.75	10.01	9.26	9.37	9.35	4.07	5.99	5.46
c143399.graph_c1	0.03	5.19	0	0	0.4	0.13	1.99	0.7	0.75	0.84	0.69	1.46
c143402.graph_c0	1.71	5.46	3.21	10.52	8.83	11.25	6.87	7.27	7.09	0.82	0.98	1.66
c143423.graph_c1	7.74	15.46	22.99	2.34	2.45	2.05	7.88	0.8	1.32	9.53	21.62	11.44
c143448.graph_c3	7.17	8.75	9.18	5.01	6.97	5.95	5.18	8.2	12.98	17.18	12.8	13.44
c143449.graph_c1	0.06	20.06	0	0	0.29	0.07	2.95	0.52	4.11	4.97	0.92	6.54
c143458.graph_c0	171.99	155.36	138.03	332.97	265.92	299.46	455.74	349.12	358.25	141.76	198.06	261.31
c143495.graph_c0	5.46	8.69	8.97	23.18	21.03	28.52	18.42	17.73	18.68	9.2	6.74	9.38
c143500.graph_c2	38.59	35.84	30.61	22.26	30.32	29.13	13.31	14.71	12.8	11.49	11.63	11.65
c143526.graph_c0	0.01	22.98	0	0	0.01	0	4.86	0.93	2.69	1.51	1.07	4.54
c143536.graph_c1	68.02	137.86	113.96	278	333.3	355.38	359.59	340.12	369.37	254.8	234.12	248.32
c143540.graph_c0	0	9.39	0	0	0	0	2.55	0.19	1.75	2.34	0.63	1.76
c143546.graph_c0	119.92	86.54	72.45	66.3	71.75	59.92	52.4	59.58	53.89	24.71	36.09	29.34
c143565.graph_c0	0.32	1.36	0.16	4.46	11.25	8.88	1.89	3.05	3.88	0.8	0.86	0.46
c143570.graph_c0	334.92	256.39	293.37	378.01	489.34	459.33	221.61	198.86	226.17	212.79	175.07	161.18
c143571.graph_c0	71.3	89.09	62.03	36.7	44.01	47.35	69.92	56.97	83.95	140.24	134.86	109.9
c143582.graph_c3	133.24	107.95	123.61	113.49	132.77	128.28	272.17	316.69	364.98	317.17	254.8	259.75
[truncated: 340 more rows]
